# Supplementary material for: Persistent hypertension among postpartum women with comorbid HIV and preeclampsia in Zambia
Source: PLoS One. 2024 Sep 4;19(9):e0309915. doi: 10.1371/journal.pone.0309915 (PMC11373822; doi:10.1371/journal.pone.0309915)
Supplement: S1 Data set — (CSV) [file pone.0309915.s004.csv]

event_name	age (years)	maritalstatus	systolic blood pressure	diastolic blood pressure	HIV	study_id	gestational_age_delivery	preeclampsia_onset	preeclampsia_severity	parity	height	weight	body mass index	contraceptives	food insecurity score	education	wealth_index	hypertension	anxietydepression	adverseoutcomegee	agecat	time_since_delivery(months)
enrol	29	unmarried	147	92	No	96	30	early (< 34 weeks)	mild/moderate	1	140	76	38.8	hormonal	0	secondary/tertiary	richer/richest	1	0	stillbirth/preterm	<30yrs	0
visit_1	24	married	130	88	No	39		early (< 34 weeks)	mild/moderate		156	65	26.7	other	0	secondary/tertiary	richer/richest	0	0	other	<30yrs	1.5
visit_1	27	married	144	92	No	167	32	early (< 34 weeks)	mild/moderate	1	160	95	37.1	hormonal	0	secondary/tertiary	richer/richest	1	0	other	<30yrs	1.5
visit_1	23	unmarried	117	79	No	97	35	late (greater than/equal 34 weeks)	mild/moderate	1	160	51	19.9	hormonal	0	secondary/tertiary	richer/richest	0	0	stillbirth/preterm	<30yrs	1.5
visit_2	31	married	134	76	No	27	38	late (greater than/equal 34 weeks)	mild/moderate	2	160	65	25.4	hormonal	0	secondary/tertiary	poorest/poorer/middle	0	0	other	30-39yrs	3
enrol	21	unmarried	160	97	No	37	33	early (< 34 weeks)	mild/moderate	1	150	72	32	other	0	secondary/tertiary	richer/richest	1	1	stillbirth/preterm	<30yrs	0
enrol		unmarried	197	90	No	180	28	early (< 34 weeks)	mild/moderate	1	160	58	22.7	intrauterine/barrier/dual	6	secondary/tertiary	poorest/poorer/middle	1	1	stillbirth/preterm		0
visit_3	34	married	148	97	No	138	34	early (< 34 weeks)	mild/moderate	2	160	71	27.7	hormonal	4	secondary/tertiary	poorest/poorer/middle	1	0	other	30-39yrs	6
visit_3	26	married	137	88	No	85	34	late (greater than/equal 34 weeks)	mild/moderate	2	160	74	28.9	hormonal	3	secondary/tertiary	richer/richest	0	0	stillbirth/preterm	<30yrs	6
enrol	22	unmarried	143	96	No	102	32	early (< 34 weeks)	mild/moderate	1	140	72	36.7	hormonal	0	secondary/tertiary	richer/richest	1	1	other	<30yrs	0
visit_1	22	married	154	98	No	15	30	late (greater than/equal 34 weeks)	mild/moderate	0	150	54	24	hormonal	0	secondary/tertiary	poorest/poorer/middle	1	1	stillbirth/preterm	<30yrs	1.5
enrol	34	married	162	108	No	124	34	late (greater than/equal 34 weeks)	mild/moderate	3	170	89	30.8	hormonal	0	secondary/tertiary	richer/richest	1	1	other	30-39yrs	0
visit_3	37	unmarried	139	65	No	100	35	late (greater than/equal 34 weeks)	mild/moderate	3	120	55	38.2	hormonal	0	secondary/tertiary	richer/richest	0	0	other	30-39yrs	6
visit_3	39	married	108	83	No	34	33	early (< 34 weeks)	mild/moderate	1	170	82	28.4	hormonal	0	secondary/tertiary	richer/richest	0	0	stillbirth/preterm	30-39yrs	6
visit_2	34	married	115	84	No	152	24	early (< 34 weeks)	mild/moderate	1	160	57	22.3	hormonal	0	secondary/tertiary	richer/richest	0	0	stillbirth/preterm	30-39yrs	3
enrol	26	married	158	95	No	111	38	late (greater than/equal 34 weeks)	mild/moderate	1	160	67	26.2	intrauterine/barrier/dual	6	secondary/tertiary	richer/richest	1	1	other	<30yrs	0
visit_1	29	unmarried	165	97	No	98	28	early (< 34 weeks)	mild/moderate	1	160	81	31.6	hormonal	2	primary/none	poorest/poorer/middle	1	1	other	<30yrs	1.5
enrol	24	married	160	74	No	39	35	early (< 34 weeks)	mild/moderate	0	156	60	24.7	other	0	secondary/tertiary	richer/richest	1	1	other	<30yrs	0
visit_1	32	married	136	82	No	19	32	late (greater than/equal 34 weeks)	mild/moderate	3	160	74	28.9	other	0	secondary/tertiary	richer/richest	0	0	other	30-39yrs	1.5
enrol		married	148	97	No	181	34	late (greater than/equal 34 weeks)	severe	2	170	70	24.2	intrauterine/barrier/dual	6	secondary/tertiary	poorest/poorer/middle	1	1	other		0
visit_2	24	married	120	73	No	73	32	early (< 34 weeks)	mild/moderate	4	170	57	19.7	hormonal	0	primary/none	poorest/poorer/middle	0	1	stillbirth/preterm	<30yrs	3
visit_1	28	married	137	70	No	133	36	late (greater than/equal 34 weeks)	mild/moderate	2	150	68	30.2	intrauterine/barrier/dual	0	secondary/tertiary	richer/richest	0	0	other	<30yrs	1.5
visit_3	25	married	120	78	No	47	29	early (< 34 weeks)	mild/moderate	0	160	67	26.2	hormonal	0	secondary/tertiary	poorest/poorer/middle	0	1	other	<30yrs	6
enrol	37	married	179	108	No	185	36	late (greater than/equal 34 weeks)	severe	4	180	98	30.2	hormonal	2	secondary/tertiary	poorest/poorer/middle	1	1	other	30-39yrs	0
enrol	34	married	167	92	No	152	24	early (< 34 weeks)	mild/moderate	1	150	60	26.7	hormonal	0	secondary/tertiary	richer/richest	1	1	stillbirth/preterm	30-39yrs	0
enrol		married	192	90	No	179	36	late (greater than/equal 34 weeks)	severe	4	160	77	30.1	intrauterine/barrier/dual	6	secondary/tertiary	poorest/poorer/middle	1	1	other		0
visit_2	31	married	144	96	No	178	35	late (greater than/equal 34 weeks)	severe	4	160	67	26.2	other	1	secondary/tertiary	poorest/poorer/middle	1	0	other	30-39yrs	3
visit_2	29	married	120	70	No	132	37	late (greater than/equal 34 weeks)	mild/moderate	4	180	110	34	hormonal	0	secondary/tertiary	richer/richest	0	1	other	<30yrs	3
visit_1	25	married	139	88	No	149	34	late (greater than/equal 34 weeks)	mild/moderate	1	160	60	23.4	hormonal	0	primary/none	richer/richest	0	0	other	<30yrs	1.5
visit_3	36	married	119	87	No	130	30	early (< 34 weeks)	mild/moderate	4	180	83	25.6	hormonal	3	secondary/tertiary	poorest/poorer/middle	0	0	other	30-39yrs	6
visit_2	28	married	126	78	No	183	32	early (< 34 weeks)	severe	1	170	77	26.6		0	secondary/tertiary	poorest/poorer/middle	0	0	other	<30yrs	3
visit_1	29	married	139	89	No	121	29	early (< 34 weeks)	mild/moderate	3	170	80	27.7	hormonal	0	secondary/tertiary	poorest/poorer/middle	0	1	stillbirth/preterm	<30yrs	1.5
visit_1	31	married	131	85	No	169	36	late (greater than/equal 34 weeks)	mild/moderate	2	180	61	18.8	hormonal	0	secondary/tertiary	richer/richest	0	0	other	30-39yrs	1.5
visit_3	26	married	135	88	No	182	40	late (greater than/equal 34 weeks)	mild/moderate	2	180	75	23.1	hormonal	0	secondary/tertiary	poorest/poorer/middle	0	1	other	<30yrs	6
enrol	23	married	175	92	No	60	32	early (< 34 weeks)	mild/moderate	0	160	56	21.9	other	0	secondary/tertiary	poorest/poorer/middle	1	0	other	<30yrs	0
visit_1	28	married	158	99	No	183	32	early (< 34 weeks)	severe	1		69		intrauterine/barrier/dual	4	secondary/tertiary	poorest/poorer/middle	1	1	other	<30yrs	1.5
enrol	28	married	192	108	No	147	26	early (< 34 weeks)	mild/moderate	5	160	98	38.3	hormonal	0	secondary/tertiary	poorest/poorer/middle	1	1	stillbirth/preterm	<30yrs	0
visit_2	28	married	120	78	No	75	32	early (< 34 weeks)	mild/moderate	1	165	58	21.3	hormonal	0	secondary/tertiary	poorest/poorer/middle	0	0	stillbirth/preterm	<30yrs	3
visit_2	23	unmarried	136	79	No	97	35	late (greater than/equal 34 weeks)	mild/moderate	1	160	54	21.1	hormonal	0	secondary/tertiary	richer/richest	0	0	stillbirth/preterm	<30yrs	3
visit_1	37	unmarried	147	104	No	100	35	late (greater than/equal 34 weeks)	mild/moderate	3	120	60	41.7	hormonal	0	secondary/tertiary	richer/richest	1	0	other	30-39yrs	1.5
visit_1	30	married	120	84	No	101	34	late (greater than/equal 34 weeks)	mild/moderate	4	160	76	29.7	other	0	primary/none	richer/richest	0	1	other	30-39yrs	1.5
visit_2	26	married	104	85	No	23	38	late (greater than/equal 34 weeks)	mild/moderate	1	170	73	25.3	other	0	secondary/tertiary	richer/richest	0	0	other	<30yrs	3
enrol	30	married	154	84	No	80	33	early (< 34 weeks)	mild/moderate	2	170	67	23.2	hormonal	3	primary/none	poorest/poorer/middle	1	1	stillbirth/preterm	30-39yrs	0
visit_1	28	married	119	72	No	75	32	early (< 34 weeks)	mild/moderate	1	165	60	22	other	0	secondary/tertiary	poorest/poorer/middle	0	0	stillbirth/preterm	<30yrs	1.5
visit_2	38	married	136	85	No	118	32	early (< 34 weeks)	mild/moderate	4	160	90	35.2	intrauterine/barrier/dual	4	secondary/tertiary	poorest/poorer/middle	0	0	other	30-39yrs	3
visit_3	34	married	139	86	No	170	28	early (< 34 weeks)	mild/moderate	4	160	84	32.8	hormonal	0	secondary/tertiary	poorest/poorer/middle	0	0	other	30-39yrs	6
visit_3	34	married	137	78	No	156	34	late (greater than/equal 34 weeks)	mild/moderate	2	160	99	38.7	hormonal	0	secondary/tertiary	richer/richest	0	0	other	30-39yrs	6
visit_1	44	unmarried	139	88	No	14	34	late (greater than/equal 34 weeks)	mild/moderate	1	156	68	27.9	other	0	secondary/tertiary	richer/richest	0	1	other	>/=40yrs	1.5
enrol	31	unmarried	168	111	No	164	36	late (greater than/equal 34 weeks)	severe	1	165	73	26.8	hormonal	2	secondary/tertiary	richer/richest	1	1	stillbirth/preterm	30-39yrs	0
enrol		married	149	87	No	173	37	late (greater than/equal 34 weeks)	mild/moderate	1	160	58	22.7	hormonal	4	secondary/tertiary	poorest/poorer/middle	1	1	other		0
enrol		married	141	95	No	172	37	late (greater than/equal 34 weeks)	mild/moderate	1	160	58	22.7	hormonal	0	secondary/tertiary	poorest/poorer/middle	1	1	other		0
enrol		married	159	101	No	171	36	late (greater than/equal 34 weeks)	mild/moderate	1	170	88	30.4	hormonal	5	secondary/tertiary	poorest/poorer/middle	1	1	other		0
enrol	31	married	153	108	No	107	34	late (greater than/equal 34 weeks)	mild/moderate	1	160	70	27.3	hormonal		primary/none	poorest/poorer/middle	1	1	stillbirth/preterm	30-39yrs	0
visit_1	27	married	122	86	No	55	35	late (greater than/equal 34 weeks)	mild/moderate	2	160	60	23.4	other	0	secondary/tertiary	richer/richest	0	0	other	<30yrs	1.5
visit_1	33	unmarried	133	74	No	66	33	early (< 34 weeks)	mild/moderate	3	160	63	24.6	hormonal	4	secondary/tertiary	poorest/poorer/middle	0	1	other	30-39yrs	1.5
visit_2	26	unmarried	138	86	No	26	24	early (< 34 weeks)	mild/moderate	1	150	86	38.2	hormonal		secondary/tertiary	richer/richest	0	1	stillbirth/preterm	<30yrs	3
enrol		married	145	88	No	168	28	early (< 34 weeks)	mild/moderate	1	170	70	24.2	hormonal		secondary/tertiary	poorest/poorer/middle	1	1	other		0
visit_3	27	married	119	78	No	167	32	early (< 34 weeks)	mild/moderate	1	160	90	35.2	hormonal	0	secondary/tertiary	richer/richest	0	0	other	<30yrs	6
visit_2	38	married	153	101	No	76	34	late (greater than/equal 34 weeks)	mild/moderate	5	160	72	28.1		0	primary/none	poorest/poorer/middle	1	1	stillbirth/preterm	30-39yrs	3
visit_3	35	married	133	97	No	128	33	early (< 34 weeks)	mild/moderate	3	160	84	32.8	hormonal	0	secondary/tertiary	richer/richest	0	0	other	30-39yrs	6
visit_1	38	married	120	80	No	76	34	late (greater than/equal 34 weeks)	mild/moderate	5	160	70	27.3	hormonal	0	primary/none	poorest/poorer/middle	0	0	stillbirth/preterm	30-39yrs	1.5
visit_3	23	unmarried	117	87	No	126	31	early (< 34 weeks)	mild/moderate	1	170	68	23.5	hormonal	3	secondary/tertiary	poorest/poorer/middle	0	1	other	<30yrs	6
enrol	31	married	149	98	No	187	37	late (greater than/equal 34 weeks)	severe	1	160	70	27.3	hormonal	0	secondary/tertiary	poorest/poorer/middle	1	1	other	30-39yrs	0
visit_1	26	unmarried	145	105	No	24	30	early (< 34 weeks)	mild/moderate	1	160	49	19.1	other	0	secondary/tertiary	poorest/poorer/middle	1	0	stillbirth/preterm	<30yrs	1.5
visit_2	23	married	133	88	No	8	37	early (< 34 weeks)	mild/moderate	1	156.5	69	28.2	intrauterine/barrier/dual	0	secondary/tertiary	poorest/poorer/middle	0	0	stillbirth/preterm	<30yrs	3
visit_1	25	married	154	95	No	12	34	late (greater than/equal 34 weeks)	mild/moderate	1	160	55	21.5	other	6	secondary/tertiary	richer/richest	1	0	other	<30yrs	1.5
visit_3	28	married	127	78	No	155	26	early (< 34 weeks)	mild/moderate	2	150	85	37.8	hormonal	0	secondary/tertiary	richer/richest	0	0	stillbirth/preterm	<30yrs	6
visit_1	29	married	136	89	No	78	34	late (greater than/equal 34 weeks)	mild/moderate	1	180	77	23.8	hormonal	0	secondary/tertiary	richer/richest	0	0	other	<30yrs	1.5
visit_3	21	unmarried	144	91	No	37	33	early (< 34 weeks)	mild/moderate	1	150	70	31.1	other	0	secondary/tertiary	richer/richest	1	0	stillbirth/preterm	<30yrs	6
enrol	20	married	180	94	No	63	35	late (greater than/equal 34 weeks)	mild/moderate	1	150	68	30.2	hormonal	1	secondary/tertiary	poorest/poorer/middle	1	1	other	<30yrs	0
enrol	29	married	170	95	No	67	32	early (< 34 weeks)	mild/moderate	2	170	70	24.2	other	4	secondary/tertiary	poorest/poorer/middle	1	1	other	<30yrs	0
visit_3	35	married	160	130	No	72	37	late (greater than/equal 34 weeks)	mild/moderate	3	160	52	20.3	other	0	secondary/tertiary	richer/richest	1	0	other	30-39yrs	6
visit_1	23	married	120	83	No	60	32	early (< 34 weeks)	mild/moderate	0	160	55	21.5	hormonal	3	secondary/tertiary	poorest/poorer/middle	0	1	other	<30yrs	1.5
visit_2	41	married	134	65	No	86	36	late (greater than/equal 34 weeks)	mild/moderate	4	160	84	32.8	hormonal	4	secondary/tertiary	richer/richest	0	1	other	>/=40yrs	3
visit_3	28	married	126	87	No	183	32	early (< 34 weeks)	severe	1	170	76	26.3	intrauterine/barrier/dual	0	secondary/tertiary	poorest/poorer/middle	0	0	other	<30yrs	6
visit_2	35	married	139	95	No	128	33	early (< 34 weeks)	mild/moderate	3	160	84	32.8	hormonal	0	secondary/tertiary	richer/richest	0	0	other	30-39yrs	3
enrol	26	married	192	102	No	182	40	late (greater than/equal 34 weeks)	mild/moderate	2	180	77	23.8	hormonal	0	secondary/tertiary	poorest/poorer/middle	1	1	other	<30yrs	0
visit_3	30	married	120	75	No	80	33	early (< 34 weeks)	mild/moderate	2	170	67	23.2	hormonal	0	primary/none	poorest/poorer/middle	0	0	stillbirth/preterm	30-39yrs	6
enrol	32	married	186	76	No	70	32	early (< 34 weeks)	mild/moderate	3	150	68	30.2	hormonal	0	secondary/tertiary	richer/richest	1	1	other	30-39yrs	0
enrol	31	married	156	104	No	27	38	late (greater than/equal 34 weeks)	mild/moderate	2	160	60	23.4	other	0	secondary/tertiary	poorest/poorer/middle	1	0	other	30-39yrs	0
enrol	27	married	170	96	No	55	35	late (greater than/equal 34 weeks)	mild/moderate	2	160	68	26.6	other	0	secondary/tertiary	richer/richest	1	1	other	<30yrs	0
enrol	28	married	198	112	No	155	26	early (< 34 weeks)	mild/moderate	2	150	115	51.1	hormonal	0	secondary/tertiary	richer/richest	1	1	stillbirth/preterm	<30yrs	0
visit_3	40	married	136	86	No	87	21	early (< 34 weeks)	mild/moderate	7	160	80	31.3	intrauterine/barrier/dual	0	secondary/tertiary	poorest/poorer/middle	0	1	other	>/=40yrs	6
enrol	19	unmarried	160	112	No	13	33	late (greater than/equal 34 weeks)	mild/moderate	1	150	60	26.7	other	6	primary/none	richer/richest	1	1	stillbirth/preterm	<30yrs	0
visit_1	31	married	145	94	No	27	38	late (greater than/equal 34 weeks)	mild/moderate	2	160	54	21.1	other	0	secondary/tertiary	poorest/poorer/middle	1	0	other	30-39yrs	1.5
visit_2	20	married	129	88	No	63	35	late (greater than/equal 34 weeks)	mild/moderate	1	150	68	30.2	other	0	secondary/tertiary	poorest/poorer/middle	0	1	other	<30yrs	3
visit_3	26	unmarried	137	70	No	26	24	early (< 34 weeks)	mild/moderate	1	150	85	37.8	hormonal	2	secondary/tertiary	richer/richest	0	1	stillbirth/preterm	<30yrs	6
enrol	27	married	159	108	No	120	35	late (greater than/equal 34 weeks)	mild/moderate	3	160	68	26.6	hormonal	3	secondary/tertiary	poorest/poorer/middle	1	1	other	<30yrs	0
enrol	31	married	148	94	No	116	31	early (< 34 weeks)	mild/moderate	1	160	66	25.8	intrauterine/barrier/dual	2	secondary/tertiary	richer/richest	1	1	stillbirth/preterm	30-39yrs	0
enrol	25	married	170	100	No	149	34	late (greater than/equal 34 weeks)	mild/moderate	1	160	75	29.3	hormonal	0	primary/none	richer/richest	1	1	other	<30yrs	0
visit_3	38	married	110	76	No	118	32	early (< 34 weeks)	mild/moderate	4	160	92	35.9	intrauterine/barrier/dual	0	secondary/tertiary	poorest/poorer/middle	0	1	other	30-39yrs	6
visit_1	21	unmarried	152	96	No	37	33	early (< 34 weeks)	mild/moderate	1	150	67	29.8	other	0	secondary/tertiary	richer/richest	1	0	stillbirth/preterm	<30yrs	1.5
enrol	29	married	154	88	No	78	34	late (greater than/equal 34 weeks)	mild/moderate	1	180	92	28.4	hormonal	3	secondary/tertiary	richer/richest	1	1	other	<30yrs	0
visit_3	24	married	113	90	No	39		early (< 34 weeks)	mild/moderate		156	63	25.9	hormonal	4	secondary/tertiary	richer/richest	0	0	other	<30yrs	6
visit_3	23	married	128	78	No	8	37	early (< 34 weeks)	mild/moderate	1	156.5	73	29.8	hormonal	2	secondary/tertiary	poorest/poorer/middle	0	1	stillbirth/preterm	<30yrs	6
visit_2	22	married	138	65	No	145	27	early (< 34 weeks)	mild/moderate	1	160	52	20.3	hormonal	2	secondary/tertiary	poorest/poorer/middle	0	0	other	<30yrs	3
enrol	23	unmarried	154	89	No	126	31	early (< 34 weeks)	mild/moderate	1	170	60	20.8	hormonal	0	secondary/tertiary	poorest/poorer/middle	1	1	other	<30yrs	0
enrol	26	married	161	84	No	29	34	late (greater than/equal 34 weeks)	mild/moderate	2	170	90	31.1	other	0	secondary/tertiary	richer/richest	1	1	other	<30yrs	0
visit_3	41	married	140	28	No	114	35	late (greater than/equal 34 weeks)	mild/moderate	1	160	61	23.8	hormonal	3	secondary/tertiary	poorest/poorer/middle	0	0	other	>/=40yrs	6
visit_1	24	married	138	73	No	73	32	early (< 34 weeks)	mild/moderate	4	170	55	19	hormonal	0	primary/none	poorest/poorer/middle	0	0	stillbirth/preterm	<30yrs	1.5
visit_1	23	unmarried	146	92	No	126	31	early (< 34 weeks)	mild/moderate	1	170	62	21.5	hormonal	4	secondary/tertiary	poorest/poorer/middle	1	1	other	<30yrs	1.5
enrol	32	married	185	133	No	127	38	late (greater than/equal 34 weeks)	mild/moderate	1	180	82	25.3	hormonal	0	secondary/tertiary	richer/richest	1	1	other	30-39yrs	0
enrol	23	married	155	78	No	143	35	late (greater than/equal 34 weeks)	mild/moderate	2	160	93	36.3	hormonal	0	secondary/tertiary	poorest/poorer/middle	1	1	other	<30yrs	0
visit_2	29	married	127	74	No	78	34	late (greater than/equal 34 weeks)	mild/moderate	1	180	92	28.4	hormonal	6	secondary/tertiary	richer/richest	0	1	other	<30yrs	3
visit_3	41	married	134	67	No	86	36	late (greater than/equal 34 weeks)	mild/moderate	4	160	84	32.8	intrauterine/barrier/dual	0	secondary/tertiary	richer/richest	0	0	other	>/=40yrs	6
enrol	29	unmarried	142	94	No	103	37	late (greater than/equal 34 weeks)	mild/moderate	1	160	72	28.1	hormonal	0	secondary/tertiary	richer/richest	1	1	other	<30yrs	0
visit_3	39	unmarried	135	78	No	21	33	early (< 34 weeks)	mild/moderate	2	167	90	32.3	hormonal	0	primary/none	poorest/poorer/middle	0	1	stillbirth/preterm	30-39yrs	6
visit_2	34	married	126	89	No	138	34	early (< 34 weeks)	mild/moderate	2	160	72	28.1	hormonal	3	secondary/tertiary	poorest/poorer/middle	0	0	other	30-39yrs	3
enrol	34	married	183	112	No	138	34	early (< 34 weeks)	mild/moderate	2	160	70	27.3	intrauterine/barrier/dual	0	secondary/tertiary	poorest/poorer/middle	1	1	other	30-39yrs	0
enrol	36	married	158	100	No	141	35	late (greater than/equal 34 weeks)	mild/moderate	4	160	100	39.1	hormonal	0	secondary/tertiary	richer/richest	1	1	other	30-39yrs	0
visit_3	30	married	140	70	No	108	35	late (greater than/equal 34 weeks)	mild/moderate	2	160	62	24.2	other	0	primary/none	poorest/poorer/middle	0	0	stillbirth/preterm	30-39yrs	6
enrol	38	married	155	103	No	137	27	early (< 34 weeks)	mild/moderate	7	160	80	31.3	hormonal	6	primary/none	poorest/poorer/middle	1	1	stillbirth/preterm	30-39yrs	0
visit_3	20	unmarried	128	87	No	84	24	early (< 34 weeks)	mild/moderate	1	170	79	27.3	hormonal	0	secondary/tertiary	poorest/poorer/middle	0	0	stillbirth/preterm	<30yrs	6
enrol	24	married	156	106	No	136	34	late (greater than/equal 34 weeks)	mild/moderate	1	160	60	23.4	hormonal	0	secondary/tertiary	poorest/poorer/middle	1	1	other	<30yrs	0
visit_3	28	unmarried	137	79	No	135	33	early (< 34 weeks)	mild/moderate	1	170	73	25.3	hormonal	0	secondary/tertiary	richer/richest	0	1	stillbirth/preterm	<30yrs	6
visit_2	32	married	127	74	No	70	32	early (< 34 weeks)	mild/moderate	3	150	70	31.1	hormonal		secondary/tertiary	richer/richest	0	1	other	30-39yrs	3
visit_3	34	married	128	83	No	152	24	early (< 34 weeks)	mild/moderate	1	160	58	22.7	hormonal	0	secondary/tertiary	richer/richest	0	0	stillbirth/preterm	30-39yrs	6
enrol	38	married	156	102	No	118	32	early (< 34 weeks)	mild/moderate	4	160	105	41	hormonal	0	secondary/tertiary	poorest/poorer/middle	1	1	other	30-39yrs	0
visit_1	28	unmarried	168	70	No	135	33	early (< 34 weeks)	mild/moderate	1	170	70	24.2	hormonal	0	secondary/tertiary	richer/richest	0	1	stillbirth/preterm	<30yrs	1.5
visit_1	30	married	111	58	No	80	33	early (< 34 weeks)	mild/moderate	2	170	58	20.1	hormonal	0	primary/none	poorest/poorer/middle	0	1	stillbirth/preterm	30-39yrs	1.5
visit_2	39	married	117	83	No	77	29	early (< 34 weeks)	mild/moderate	3	160	76	29.7	hormonal	0	secondary/tertiary	poorest/poorer/middle	0	1	other	30-39yrs	3
visit_3	26	unmarried	137	70	No	24	30	early (< 34 weeks)	mild/moderate	1	160	50	19.5	other	0	secondary/tertiary	poorest/poorer/middle	0	0	stillbirth/preterm	<30yrs	6
visit_2	23	unmarried	128	81	No	126	31	early (< 34 weeks)	mild/moderate	1	170	65	22.5		4	secondary/tertiary	poorest/poorer/middle	0	1	other	<30yrs	3
enrol	27	married	144	92	No	167	32	early (< 34 weeks)	mild/moderate	1	160	91	35.5	hormonal	0	secondary/tertiary	richer/richest	1	1	other	<30yrs	0
visit_2	27	married	117	78	No	55	35	late (greater than/equal 34 weeks)	mild/moderate	2	160	62	24.2	hormonal	0	secondary/tertiary	richer/richest	0	1	other	<30yrs	3
visit_1	34	married	145	91	No	125	29	early (< 34 weeks)	mild/moderate	2	160	69	27	hormonal	3	secondary/tertiary	poorest/poorer/middle	1	1	other	30-39yrs	1.5
visit_1	29	married	118	87	No	148	38	late (greater than/equal 34 weeks)	mild/moderate	1	170	62	21.5	hormonal	4	secondary/tertiary	poorest/poorer/middle	0	1	other	<30yrs	1.5
visit_2	21	unmarried	138	73	No	37	33	early (< 34 weeks)	mild/moderate	1	150	63	28	other	0	secondary/tertiary	richer/richest	0	0	stillbirth/preterm	<30yrs	3
visit_1	34	married	139	87	No	156	34	late (greater than/equal 34 weeks)	mild/moderate	2	160	96	37.5	hormonal	0	secondary/tertiary	richer/richest	0	1	other	30-39yrs	1.5
visit_1	40	married	128	70	No	87	21	early (< 34 weeks)	mild/moderate	7	160	78	30.5	intrauterine/barrier/dual	0	secondary/tertiary	poorest/poorer/middle	0	0	other	>/=40yrs	1.5
visit_3	33	married	138	84	No	51	30	early (< 34 weeks)	mild/moderate	0	156	63	25.9	hormonal	0	secondary/tertiary	poorest/poorer/middle	0	0	other	30-39yrs	6
enrol	35	married	143	93	No	128	33	early (< 34 weeks)	mild/moderate	3	160	94	36.7	hormonal	0	secondary/tertiary	richer/richest	1	1	other	30-39yrs	0
visit_2	41	married	163	103	No	109	31	early (< 34 weeks)	mild/moderate	4	160	62	24.2	hormonal	0	primary/none	richer/richest	1	0	stillbirth/preterm	>/=40yrs	3
enrol	31	married	153	96	No	104	28	early (< 34 weeks)	mild/moderate	1	170	67	23.2	intrauterine/barrier/dual	0	secondary/tertiary	richer/richest	1	1	other	30-39yrs	0
enrol		married	194	98	No	165	35	late (greater than/equal 34 weeks)	mild/moderate	5	160	79	30.9	intrauterine/barrier/dual	6	secondary/tertiary	poorest/poorer/middle	1	1	other		0
visit_1	28	married	129	88	No	106	29	early (< 34 weeks)	mild/moderate	1	150	70	31.1	hormonal		secondary/tertiary	poorest/poorer/middle	0	1	stillbirth/preterm	<30yrs	1.5
visit_1	37	married	145	96	No	185	36	late (greater than/equal 34 weeks)	severe	4	180	88	27.2	hormonal	0	secondary/tertiary	poorest/poorer/middle	1	0	other	30-39yrs	1.5
enrol	24	married	155	109	No	88	36	late (greater than/equal 34 weeks)	mild/moderate	1	160	60	23.4	intrauterine/barrier/dual	0	secondary/tertiary	poorest/poorer/middle	1	1	other	<30yrs	0
visit_1	34	married	156	91	No	123	36	late (greater than/equal 34 weeks)	mild/moderate	6	180	102	31.5	hormonal	3	secondary/tertiary	poorest/poorer/middle	1	1	stillbirth/preterm	30-39yrs	1.5
enrol	32	married	160	86	No	65	34	late (greater than/equal 34 weeks)	mild/moderate	3	160	80	31.3	other	0	secondary/tertiary	richer/richest	1	0	other	30-39yrs	0
visit_3	34	married	111	88	No	123	36	late (greater than/equal 34 weeks)	mild/moderate	6	180	97	29.9	hormonal	3	secondary/tertiary	poorest/poorer/middle	0	0	stillbirth/preterm	30-39yrs	6
visit_3	29	married	163	98	No	121	29	early (< 34 weeks)	mild/moderate	3	170	82	28.4	hormonal	0	secondary/tertiary	poorest/poorer/middle	1	1	stillbirth/preterm	<30yrs	6
visit_2	29	married	105	103	No	121	29	early (< 34 weeks)	mild/moderate	3	170	82	28.4	hormonal	0	secondary/tertiary	poorest/poorer/middle	0	0	stillbirth/preterm	<30yrs	3
enrol	23	married	181	83	No	8	37	early (< 34 weeks)	mild/moderate	1	156.5	71	29	hormonal	3	secondary/tertiary	poorest/poorer/middle	1	0	stillbirth/preterm	<30yrs	0
visit_1	24	married	139	78	No	88	36	late (greater than/equal 34 weeks)	mild/moderate	1	160	55	21.5	hormonal	0	secondary/tertiary	poorest/poorer/middle	0	0	other	<30yrs	1.5
visit_3	30	married	130	81	No	101	34	late (greater than/equal 34 weeks)	mild/moderate	4	160	71	27.7	hormonal	0	primary/none	richer/richest	0	1	other	30-39yrs	6
enrol		married	128	95	No	174	27	early (< 34 weeks)	mild/moderate	0	150	70	31.1	other	0	primary/none	poorest/poorer/middle	1	1	other		0
visit_2	26	married	125	86	No	10	38	late (greater than/equal 34 weeks)	mild/moderate	0	150	50	22.2	hormonal	0	secondary/tertiary	poorest/poorer/middle	0	0	other	<30yrs	3
visit_3	29	married	130	87	No	132	37	late (greater than/equal 34 weeks)	mild/moderate	4	180	112	34.6	hormonal	0	secondary/tertiary	richer/richest	0	1	other	<30yrs	6
visit_1	26	married	153	96	No	85	34	late (greater than/equal 34 weeks)	mild/moderate	2	160	76	29.7	hormonal	3	secondary/tertiary	richer/richest	1	1	stillbirth/preterm	<30yrs	1.5
enrol	37	married	141	76	No	40	33	late (greater than/equal 34 weeks)	severe	3	150	70	31.1	hormonal	0	secondary/tertiary	richer/richest	1	0	other	30-39yrs	0
enrol	41	married	164	78	No	86	36	late (greater than/equal 34 weeks)	mild/moderate	4	160	90	35.2	intrauterine/barrier/dual	0	secondary/tertiary	richer/richest	1	1	other	>/=40yrs	0
visit_1	35	married	129	78	No	72	37	late (greater than/equal 34 weeks)	mild/moderate	3	160	38	14.8	hormonal	0	secondary/tertiary	richer/richest	0	1	other	30-39yrs	1.5
visit_3	24	unmarried	136	89	No	30	30	early (< 34 weeks)	mild/moderate	1	160	60	23.4	hormonal	0	secondary/tertiary	poorest/poorer/middle	0	0	other	<30yrs	6
visit_1	39	married	139	92	No	105	34	late (greater than/equal 34 weeks)	mild/moderate	4	170	78	27	hormonal	3	primary/none	poorest/poorer/middle	0	1	stillbirth/preterm	30-39yrs	1.5
visit_2	24	married	120	96	No	39		early (< 34 weeks)	mild/moderate		156	66	27.1	hormonal	0	secondary/tertiary	richer/richest	0	0	other	<30yrs	3
visit_2	27	married	143	91	No	120	35	late (greater than/equal 34 weeks)	mild/moderate	3	160	73	28.5	hormonal	2	secondary/tertiary	poorest/poorer/middle	1	1	other	<30yrs	3
visit_1	33	married	120	83	No	51	30	early (< 34 weeks)	mild/moderate	0	156	63	25.9	other	0	secondary/tertiary	poorest/poorer/middle	0	1	other	30-39yrs	1.5
visit_3	28	married	140	85	No	134	32	early (< 34 weeks)	mild/moderate	3	180	69	21.3	hormonal	3	secondary/tertiary	poorest/poorer/middle	0	0	other	<30yrs	6
visit_1	23	married	118	82	No	93	31	early (< 34 weeks)	mild/moderate	1	160	67	26.2	intrauterine/barrier/dual	0	primary/none	richer/richest	0	1	other	<30yrs	1.5
visit_3	26	married	107	78	No	113	27	early (< 34 weeks)	mild/moderate	3	160	80	31.3	intrauterine/barrier/dual	0	primary/none	poorest/poorer/middle	0	0	other	<30yrs	6
visit_1	24	married	119	99	No	136	34	late (greater than/equal 34 weeks)	mild/moderate	1	160	51	19.9	hormonal	0	secondary/tertiary	poorest/poorer/middle	0	1	other	<30yrs	1.5
enrol	41	married	153	108	No	114	35	late (greater than/equal 34 weeks)	mild/moderate	1	160	54	21.1	intrauterine/barrier/dual	4	secondary/tertiary	poorest/poorer/middle	1	1	other	>/=40yrs	0
enrol	22	married	149	80	No	145	27	early (< 34 weeks)	mild/moderate	1	150	60	26.7	hormonal	0	secondary/tertiary	poorest/poorer/middle	1	1	other	<30yrs	0
visit_1	29	married	105	75	No	28	37	late (greater than/equal 34 weeks)	mild/moderate	3	156	60	24.7	hormonal	0	secondary/tertiary	poorest/poorer/middle	0	0	other	<30yrs	1.5
visit_3	28	married	118	74	No	133	36	late (greater than/equal 34 weeks)	mild/moderate	2	150	68	30.2	intrauterine/barrier/dual	0	secondary/tertiary	richer/richest	0	0	other	<30yrs	6
enrol	26	married	154	101	No	113	27	early (< 34 weeks)	mild/moderate	3	160	70	27.3	intrauterine/barrier/dual	3	primary/none	poorest/poorer/middle	1	1	other	<30yrs	0
visit_2	33	unmarried	120	89	No	146	30	early (< 34 weeks)	mild/moderate	4	180	68	21	hormonal	6	secondary/tertiary	poorest/poorer/middle	0	1	stillbirth/preterm	30-39yrs	3
enrol	27	married	152	88	No	94	33	early (< 34 weeks)	mild/moderate	1	160	77	30.1	other	3	secondary/tertiary	richer/richest	1	1	stillbirth/preterm	<30yrs	0
visit_1	26	married	114	86	No	111	38	late (greater than/equal 34 weeks)	mild/moderate	1	160	64	25	hormonal	6	secondary/tertiary	richer/richest	0	1	other	<30yrs	1.5
visit_1	31	married	154	101	No	107	34	late (greater than/equal 34 weeks)	mild/moderate	1	160	68	26.6	hormonal	6	primary/none	poorest/poorer/middle	1	1	stillbirth/preterm	30-39yrs	1.5
enrol	29	married	152	98	No	148	38	late (greater than/equal 34 weeks)	mild/moderate	1	160	60	23.4	hormonal	0	secondary/tertiary	poorest/poorer/middle	1	1	other	<30yrs	0
visit_1	30	married	120	88	No	92	27	early (< 34 weeks)	mild/moderate	3	170	74	25.6	hormonal	0	secondary/tertiary	poorest/poorer/middle	0	0	other	30-39yrs	1.5
visit_3	32	unmarried	152	97	No	82	27	early (< 34 weeks)	mild/moderate	4	167	72	25.8	hormonal	0	secondary/tertiary	richer/richest	1	1	stillbirth/preterm	30-39yrs	6
visit_1	29	unmarried	120	88	No	103	37	late (greater than/equal 34 weeks)	mild/moderate	1	160	73	28.5	hormonal	0	secondary/tertiary	richer/richest	0	1	other	<30yrs	1.5
visit_2	31	married	116	82	No	107	34	late (greater than/equal 34 weeks)	mild/moderate	1	160	65	25.4	hormonal	3	primary/none	poorest/poorer/middle	0	1	stillbirth/preterm	30-39yrs	3
enrol	34	married	157	90	No	125	29	early (< 34 weeks)	mild/moderate	2	160	77	30.1	hormonal		secondary/tertiary	poorest/poorer/middle	1	1	other	30-39yrs	0
visit_3	38	married	119	85	No	76	34	late (greater than/equal 34 weeks)	mild/moderate	5	160	67	26.2	hormonal	0	primary/none	poorest/poorer/middle	0	0	stillbirth/preterm	30-39yrs	6
visit_1	38	married	112	78	No	137	27	early (< 34 weeks)	mild/moderate	7	160	80	31.3	hormonal	0	primary/none	poorest/poorer/middle	0	1	stillbirth/preterm	30-39yrs	1.5
visit_3	30	married	139	87	No	92	27	early (< 34 weeks)	mild/moderate	3	170	82	28.4	hormonal	0.3	secondary/tertiary	poorest/poorer/middle	0	0	other	30-39yrs	6
visit_2	33	unmarried	136	70	No	66	33	early (< 34 weeks)	mild/moderate	3	170	65	22.5	intrauterine/barrier/dual	0	secondary/tertiary	poorest/poorer/middle	0	1	other	30-39yrs	3
enrol	39	married	146	88	No	105	34	late (greater than/equal 34 weeks)	mild/moderate	4	170	77	26.6	hormonal	0	primary/none	poorest/poorer/middle	1	1	stillbirth/preterm	30-39yrs	0
visit_2	31	married	120	87	No	59	32	early (< 34 weeks)	mild/moderate	3	170	80	27.7	hormonal	0	primary/none	poorest/poorer/middle	0	1	other	30-39yrs	3
visit_2	31	married	140	84	No	104	28	early (< 34 weeks)	mild/moderate	1	170	70	24.2	hormonal	3	secondary/tertiary	richer/richest	0	1	other	30-39yrs	3
visit_2	33	married	129	86	No	51	30	early (< 34 weeks)	mild/moderate	0	156	61	25.1	hormonal	0	secondary/tertiary	poorest/poorer/middle	0	0	other	30-39yrs	3
enrol	29	married	174	108	No	153	38	late (greater than/equal 34 weeks)	mild/moderate	4	160	110	43	hormonal	0	secondary/tertiary	poorest/poorer/middle	1	1	other	<30yrs	0
enrol	28	married	150	92	No	106	29	early (< 34 weeks)	mild/moderate	1	150	68	30.2	other		secondary/tertiary	poorest/poorer/middle	1	1	stillbirth/preterm	<30yrs	0
enrol	30	married	171	91	No	101	34	late (greater than/equal 34 weeks)	mild/moderate	4	160	72	28.1	other	6	primary/none	richer/richest	1	1	other	30-39yrs	0
visit_1	28	married	166	100	No	129	35	late (greater than/equal 34 weeks)	mild/moderate	2	170	76	26.3	hormonal	0	secondary/tertiary	richer/richest	1	0	other	<30yrs	1.5
visit_1	32	married	120	88	No	70	32	early (< 34 weeks)	mild/moderate	3	150	98	43.6	hormonal	0	secondary/tertiary	richer/richest	0	1	other	30-39yrs	1.5
enrol	32	married	158	88	No	99	32	early (< 34 weeks)	mild/moderate	2	160	72	28.1	intrauterine/barrier/dual	0	primary/none	richer/richest	1	1	other	30-39yrs	0
enrol	41	married	158	89	No	109	31	early (< 34 weeks)	mild/moderate	4	160	70	27.3	hormonal	0	primary/none	richer/richest	1	0	stillbirth/preterm	>/=40yrs	0
enrol	39	married	180	68	No	77	29	early (< 34 weeks)	mild/moderate	3	160	74	28.9	other	0	secondary/tertiary	poorest/poorer/middle	1	1	other	30-39yrs	0
visit_3	27	married	145	92	No	55	35	late (greater than/equal 34 weeks)	mild/moderate	2	160	66	25.8	hormonal	6	secondary/tertiary	richer/richest	1	1	other	<30yrs	6
enrol	28	married	171	75	No	75	32	early (< 34 weeks)	mild/moderate	1	165	64	23.5	hormonal	4	secondary/tertiary	poorest/poorer/middle	1	1	stillbirth/preterm	<30yrs	0
visit_3	29	married	118	75	No	78	34	late (greater than/equal 34 weeks)	mild/moderate	1	180	92	28.4	hormonal	4	secondary/tertiary	richer/richest	0	1	other	<30yrs	6
visit_1	31	married	127	86	No	187	37	late (greater than/equal 34 weeks)	severe	1	160	72	28.1	hormonal	2	secondary/tertiary	poorest/poorer/middle	0	0	other	30-39yrs	1.5
enrol	26	married	168	70	No	10	38	late (greater than/equal 34 weeks)	mild/moderate	0	150	60	26.7	other	0	secondary/tertiary	poorest/poorer/middle	1	1	other	<30yrs	0
visit_3	27	married	129	90	No	94	33	early (< 34 weeks)	mild/moderate	1	160	74	28.9	intrauterine/barrier/dual	0	secondary/tertiary	richer/richest	0	0	stillbirth/preterm	<30yrs	6
visit_2	33	married	145	96	No	36	32	early (< 34 weeks)	mild/moderate	2	156	60	24.7	other	2	secondary/tertiary	richer/richest	1	1	other	30-39yrs	3
visit_3	26	married	120	88	No	111	38	late (greater than/equal 34 weeks)	mild/moderate	1	160	68	26.6	hormonal	2	secondary/tertiary	richer/richest	0	1	other	<30yrs	6
enrol	29	married	170	98	No	28	37	late (greater than/equal 34 weeks)	mild/moderate	3	156	65	26.7	other	0	secondary/tertiary	poorest/poorer/middle	1	0	other	<30yrs	0
enrol	29	married	145	90	No	132	37	late (greater than/equal 34 weeks)	mild/moderate	4	180	106	32.7	hormonal	0	secondary/tertiary	richer/richest	1	1	other	<30yrs	0
visit_1	29	unmarried	120	99	No	122	36	late (greater than/equal 34 weeks)	mild/moderate	1	160	58	22.7	hormonal	1	secondary/tertiary	poorest/poorer/middle	0	1	other	<30yrs	1.5
enrol	38	married	168	90	No	76	34	late (greater than/equal 34 weeks)	mild/moderate	5	160	70	27.3	hormonal	5	primary/none	poorest/poorer/middle	1	1	stillbirth/preterm	30-39yrs	0
visit_1	28	married	146	97	No	117	24	early (< 34 weeks)	mild/moderate	1	160	67	26.2	hormonal	0	secondary/tertiary	poorest/poorer/middle	1	1	stillbirth/preterm	<30yrs	1.5
visit_3	28	married	120	83	No	91	28	early (< 34 weeks)	mild/moderate	4	180	90	27.8	hormonal	0	secondary/tertiary	poorest/poorer/middle	0	0	stillbirth/preterm	<30yrs	6
visit_1	37	married	120	87	No	17	26	early (< 34 weeks)	mild/moderate	0	160	73	28.5	hormonal	2	secondary/tertiary	poorest/poorer/middle	0	0	other	30-39yrs	1.5
visit_2	38	married	115	75	No	137	27	early (< 34 weeks)	mild/moderate	7	160	82	32	hormonal		primary/none	poorest/poorer/middle	0	1	stillbirth/preterm	30-39yrs	3
enrol	29	unmarried	161	93	No	122	36	late (greater than/equal 34 weeks)	mild/moderate	1	160	55	21.5	hormonal	4	secondary/tertiary	poorest/poorer/middle	1	1	other	<30yrs	0
enrol	28	married	144	96	No	134	32	early (< 34 weeks)	mild/moderate	3	180	63	19.4	hormonal	0	secondary/tertiary	poorest/poorer/middle	1	1	other	<30yrs	0
enrol	27	married	178	104	No	154	35	late (greater than/equal 34 weeks)	mild/moderate	2	140	67	34.2	hormonal	0	secondary/tertiary	richer/richest	1	1	stillbirth/preterm	<30yrs	0
visit_2	25	married	118	82	No	12	34	late (greater than/equal 34 weeks)	mild/moderate	1	160	58	22.7	other	0	secondary/tertiary	richer/richest	0	0	other	<30yrs	3
enrol	26	unmarried	148	100	No	90	32	early (< 34 weeks)	mild/moderate	2	160	77	30.1	intrauterine/barrier/dual	0	secondary/tertiary	poorest/poorer/middle	1	1	other	<30yrs	0
visit_3	33	unmarried	142	92	No	146	30	early (< 34 weeks)	mild/moderate	4	180	75	23.1	hormonal	5	secondary/tertiary	poorest/poorer/middle	1	0	stillbirth/preterm	30-39yrs	6
visit_2	26	married	120	78	No	182	40	late (greater than/equal 34 weeks)	mild/moderate	2	180	77	23.8	hormonal	0	secondary/tertiary	poorest/poorer/middle	0	0	other	<30yrs	3
enrol	34	married	165	105	No	142	29	early (< 34 weeks)	mild/moderate	2	180	85	26.2	hormonal	0	secondary/tertiary	poorest/poorer/middle	1	1	other	30-39yrs	0
visit_3	22	married	120	88	No	15	30	late (greater than/equal 34 weeks)	mild/moderate	0	150	49	21.8		0	secondary/tertiary	poorest/poorer/middle	0	1	stillbirth/preterm	<30yrs	6
visit_1	31	married	145	109	No	178	35	late (greater than/equal 34 weeks)	severe	4	160	68	26.6	other	1	secondary/tertiary	poorest/poorer/middle	1	0	other	30-39yrs	1.5
visit_1	32	married	139	80	No	65	34	late (greater than/equal 34 weeks)	mild/moderate	3	160	75	29.3	hormonal	0	secondary/tertiary	richer/richest	0	0	other	30-39yrs	1.5
visit_1	32	married	130	87	No	99	32	early (< 34 weeks)	mild/moderate	2	160	74	28.9	hormonal	0	primary/none	richer/richest	0	0	other	30-39yrs	1.5
visit_3	25	married	138	65	No	12	34	late (greater than/equal 34 weeks)	mild/moderate	1	160	60	23.4	other	0	secondary/tertiary	richer/richest	0	0	other	<30yrs	6
visit_3	26	married	139	78	No	23	38	late (greater than/equal 34 weeks)	mild/moderate	1	170	75	26	hormonal	0	secondary/tertiary	richer/richest	0	1	other	<30yrs	6
visit_3	31	married	119	89	No	104	28	early (< 34 weeks)	mild/moderate	1	170	72	24.9	hormonal	4	secondary/tertiary	richer/richest	0	0	other	30-39yrs	6
visit_1	26	married	120	89	No	182	40	late (greater than/equal 34 weeks)	mild/moderate	2	180	79	24.4	hormonal	0	secondary/tertiary	poorest/poorer/middle	0	0	other	<30yrs	1.5
enrol	33	unmarried	157	100	No	146	30	early (< 34 weeks)	mild/moderate	4	180	58	17.9	hormonal	3	secondary/tertiary	poorest/poorer/middle	1	1	stillbirth/preterm	30-39yrs	0
enrol	30	married	164	97	No	16	32	late (greater than/equal 34 weeks)	mild/moderate	4	156	70	28.8	other	0	secondary/tertiary	poorest/poorer/middle	1	0	other	30-39yrs	0
enrol	34	married	194	111	No	156	34	late (greater than/equal 34 weeks)	mild/moderate	2	160	98	38.3	hormonal	0	secondary/tertiary	richer/richest	1	1	other	30-39yrs	0
visit_1	41	married	119	79	No	86	36	late (greater than/equal 34 weeks)	mild/moderate	4	160	80	31.3	hormonal	4	secondary/tertiary	richer/richest	0	1	other	>/=40yrs	1.5
visit_1	35	married	110	88	No	128	33	early (< 34 weeks)	mild/moderate	3	160	85	33.2	hormonal	0	secondary/tertiary	richer/richest	0	0	other	30-39yrs	1.5
visit_2	34	married	120	88	No	156	34	late (greater than/equal 34 weeks)	mild/moderate	2	160	97	37.9	hormonal	0	secondary/tertiary	richer/richest	0	1	other	30-39yrs	3
enrol	32	married	154	78	No	19	32	late (greater than/equal 34 weeks)	mild/moderate	3	160	80	31.3	other	0	secondary/tertiary	richer/richest	1	1	other	30-39yrs	0
visit_3	38	married	118	80	No	137	27	early (< 34 weeks)	mild/moderate	7	160	80	31.3	hormonal	0	primary/none	poorest/poorer/middle	0	0	stillbirth/preterm	30-39yrs	6
visit_1	31	married	108	78	No	59	32	early (< 34 weeks)	mild/moderate	3	170	66	22.8	other	2	primary/none	poorest/poorer/middle	0	0	other	30-39yrs	1.5
visit_3	37	married	120	89	No	150	36	late (greater than/equal 34 weeks)	mild/moderate	5	170	110	38.1	hormonal	0	secondary/tertiary	richer/richest	0	0	other	30-39yrs	6
visit_1	39	unmarried	107	76	No	21	33	early (< 34 weeks)	mild/moderate	2	167	88	31.6	intrauterine/barrier/dual	0	primary/none	poorest/poorer/middle	0	0	stillbirth/preterm	30-39yrs	1.5
enrol	28	married	145	94	No	117	24	early (< 34 weeks)	mild/moderate	1	160	72	28.1	hormonal	6	secondary/tertiary	poorest/poorer/middle	1	1	stillbirth/preterm	<30yrs	0
visit_3	29	unmarried	116	87	No	98	28	early (< 34 weeks)	mild/moderate	1	160	76	29.7	hormonal	3	primary/none	poorest/poorer/middle	0	1	other	<30yrs	6
visit_1	28	married	112	70	No	155	26	early (< 34 weeks)	mild/moderate	2	150	96	42.7	hormonal	0	secondary/tertiary	richer/richest	0	1	stillbirth/preterm	<30yrs	1.5
visit_1	37	married	101	84	No	3	35	late (greater than/equal 34 weeks)	mild/moderate	1	160	67	26.2	hormonal		secondary/tertiary	richer/richest	0	1	stillbirth/preterm	30-39yrs	1.5
visit_1	28	married	120	91	No	18	32	early (< 34 weeks)	mild/moderate	3	150	70	31.1	other	0	secondary/tertiary	richer/richest	0	0	stillbirth/preterm	<30yrs	1.5
visit_1	37	married	176	108	No	150	36	late (greater than/equal 34 weeks)	mild/moderate	5	170	115	39.8	hormonal	2	secondary/tertiary	richer/richest	1	1	other	30-39yrs	1.5
visit_2	35	married	114	88	No	72	37	late (greater than/equal 34 weeks)	mild/moderate	3	160	52	20.3	hormonal	0	secondary/tertiary	richer/richest	0	0	other	30-39yrs	3
enrol	26	unmarried	157	83	No	24	30	early (< 34 weeks)	mild/moderate	1	160	60	23.4	other	0	secondary/tertiary	poorest/poorer/middle	1	0	stillbirth/preterm	<30yrs	0
visit_1	27	married	148	105	No	154	35	late (greater than/equal 34 weeks)	mild/moderate	2	140	75	38.3	hormonal	0	secondary/tertiary	richer/richest	1	0	stillbirth/preterm	<30yrs	1.5
enrol		married	192	121	No	151	34	late (greater than/equal 34 weeks)	mild/moderate	1	170	107	37	intrauterine/barrier/dual	0	secondary/tertiary	richer/richest	1	1	other		0
enrol	26	married	154	87	No	85	34	late (greater than/equal 34 weeks)	mild/moderate	2	160	87	34	intrauterine/barrier/dual	3	secondary/tertiary	richer/richest	1	1	stillbirth/preterm	<30yrs	0
visit_1	39	married	110	88	No	77	29	early (< 34 weeks)	mild/moderate	3	160	72	28.1	hormonal	0	secondary/tertiary	poorest/poorer/middle	0	1	other	30-39yrs	1.5
visit_3	29	married	120	91	No	148	38	late (greater than/equal 34 weeks)	mild/moderate	1	170	65	22.5	intrauterine/barrier/dual	3	secondary/tertiary	richer/richest	0	0	other	<30yrs	6
visit_1	34	married	148	93	No	4	27	early (< 34 weeks)	mild/moderate	2	150	61	27.1	hormonal	4	primary/none	poorest/poorer/middle	1	1	stillbirth/preterm	30-39yrs	1.5
visit_2	27	married	146	96	No	154	35	late (greater than/equal 34 weeks)	mild/moderate	2	140	72	36.7	hormonal	0	secondary/tertiary	richer/richest	1	0	stillbirth/preterm	<30yrs	3
visit_1	33	married	120	80	No	36	32	early (< 34 weeks)	mild/moderate	2	156	60	24.7	hormonal	0	secondary/tertiary	richer/richest	0	0	other	30-39yrs	1.5
enrol	37	married	157	97	No	3	35	late (greater than/equal 34 weeks)	mild/moderate	1	160	71	27.7	hormonal	0	secondary/tertiary	richer/richest	1	1	stillbirth/preterm	30-39yrs	0
visit_2	22	married	120	78	No	15	30	late (greater than/equal 34 weeks)	mild/moderate	0	150	51	22.7	hormonal	0	secondary/tertiary	poorest/poorer/middle	0	0	stillbirth/preterm	<30yrs	3
visit_3	29	unmarried	113	85	No	122	36	late (greater than/equal 34 weeks)	mild/moderate	1	160	63	24.6	other	0	secondary/tertiary	poorest/poorer/middle	0	0	other	<30yrs	6
enrol	28	married	178	108	No	129	35	late (greater than/equal 34 weeks)	mild/moderate	2	170	79	27.3	hormonal	0	secondary/tertiary	richer/richest	1	1	other	<30yrs	0
visit_2	26	married	111	80	No	29	34	late (greater than/equal 34 weeks)	mild/moderate	2	170	84	29.1	other	0	secondary/tertiary	richer/richest	0	0	other	<30yrs	3
enrol	24	unmarried	158	109	No	30	30	early (< 34 weeks)	mild/moderate	1	160	65	25.4	hormonal	0	secondary/tertiary	poorest/poorer/middle	1	0	other	<30yrs	0
visit_1	24	unmarried	120	80	No	30	30	early (< 34 weeks)	mild/moderate	1	160	60	23.4	hormonal	0	secondary/tertiary	poorest/poorer/middle	0	0	other	<30yrs	1.5
visit_3	37	married	148	98	No	40	33	late (greater than/equal 34 weeks)	severe	3	150	72	32	hormonal	0	secondary/tertiary	richer/richest	1	1	other	30-39yrs	6
enrol	32	unmarried	154	83	No	82	27	early (< 34 weeks)	mild/moderate	4	167	60	21.5	hormonal	2	secondary/tertiary	richer/richest	1	1	stillbirth/preterm	30-39yrs	0
visit_2	28	married	118	88	No	18	32	early (< 34 weeks)	mild/moderate	3	150	70	31.1	other	0	secondary/tertiary	richer/richest	0	0	stillbirth/preterm	<30yrs	3
enrol	29	unmarried	156	99	No	98	28	early (< 34 weeks)	mild/moderate	1	160	72	28.1	hormonal		primary/none	poorest/poorer/middle	1	1	other	<30yrs	0
visit_1	31	married	146	96	No	104	28	early (< 34 weeks)	mild/moderate	1	170	65	22.5	hormonal	3	secondary/tertiary	richer/richest	1	1	other	30-39yrs	1.5
visit_3	34	married	120	67	No	144	29	early (< 34 weeks)	mild/moderate	4	160	77	30.1	hormonal	0	secondary/tertiary	poorest/poorer/middle	0	0	other	30-39yrs	6
visit_2	37	married	119	88	No	40	33	late (greater than/equal 34 weeks)	severe	3	150	70	31.1	hormonal	0	secondary/tertiary	richer/richest	0	1	other	30-39yrs	3
visit_1	39	married	119	88	No	34	33	early (< 34 weeks)	mild/moderate	1	170	80	27.7	hormonal	4	secondary/tertiary	richer/richest	0	1	stillbirth/preterm	30-39yrs	1.5
visit_1	38	married	120	94	No	46	26	early (< 34 weeks)	mild/moderate	0	156	55	22.6	hormonal	0	secondary/tertiary	richer/richest	0	0	stillbirth/preterm	30-39yrs	1.5
visit_3	29	married	153	93	No	153	38	late (greater than/equal 34 weeks)	mild/moderate	4	160	75	29.3	hormonal	0	secondary/tertiary	poorest/poorer/middle	1	0	other	<30yrs	6
enrol	30	married	181	109	No	41	30	late (greater than/equal 34 weeks)	mild/moderate	4	148	60	27.4	other	0	secondary/tertiary	richer/richest	1	0	other	30-39yrs	0
visit_3	27	married	114	84	No	120	35	late (greater than/equal 34 weeks)	mild/moderate	3	160	74	28.9	hormonal		secondary/tertiary	poorest/poorer/middle	0	1	other	<30yrs	6
visit_2	39	married	118	87	No	34	33	early (< 34 weeks)	mild/moderate	1	170	80	27.7	hormonal	0	secondary/tertiary	richer/richest	0	0	stillbirth/preterm	30-39yrs	3
visit_1	28	married	120	84	No	91	28	early (< 34 weeks)	mild/moderate	4	180	89	27.5	hormonal	0	secondary/tertiary	poorest/poorer/middle	0	1	stillbirth/preterm	<30yrs	1.5
visit_2	40	married	108	77	No	87	21	early (< 34 weeks)	mild/moderate	7	160	81	31.6	hormonal	0	secondary/tertiary	poorest/poorer/middle	0	1	other	>/=40yrs	3
visit_1	23	married	117	72	No	8	37	early (< 34 weeks)	mild/moderate	1	156.5	65	26.5	hormonal	3	secondary/tertiary	poorest/poorer/middle	0	0	stillbirth/preterm	<30yrs	1.5
enrol	34	married	166	101	No	144	29	early (< 34 weeks)	mild/moderate	4	160	84	32.8	hormonal	6	secondary/tertiary	poorest/poorer/middle	1	1	other	30-39yrs	0
enrol	37	married	167	99	No	17	26	early (< 34 weeks)	mild/moderate	0	158	64	25.6	other		secondary/tertiary	poorest/poorer/middle	1	1	other	30-39yrs	0
enrol	32	married	185	99	No	112	32	early (< 34 weeks)	mild/moderate	4	160	70	27.3	other	6	secondary/tertiary	poorest/poorer/middle	1	1	other	30-39yrs	0
visit_2	38	married	118	74	No	46	26	early (< 34 weeks)	mild/moderate	0	156	60	24.7	hormonal	4	secondary/tertiary	richer/richest	0	1	stillbirth/preterm	30-39yrs	3
visit_3	26	unmarried	120	89	No	90	32	early (< 34 weeks)	mild/moderate	2	160	79	30.9	intrauterine/barrier/dual	0	secondary/tertiary	poorest/poorer/middle	0	1	other	<30yrs	6
enrol	33	married	188	118	No	36	32	early (< 34 weeks)	mild/moderate	2	156	68	27.9	hormonal	0	secondary/tertiary	richer/richest	1	0	other	30-39yrs	0
enrol	31	married	153	93	No	178	35	late (greater than/equal 34 weeks)	severe	4	160	70	27.3	hormonal	6	secondary/tertiary	poorest/poorer/middle	1	1	other	30-39yrs	0
visit_3	32	married	118	78	No	70	32	early (< 34 weeks)	mild/moderate	3	150	71	31.6	hormonal	3	secondary/tertiary	richer/richest	0	1	other	30-39yrs	6
enrol	23	married	152	90	No	93	31	early (< 34 weeks)	mild/moderate	1	160	70	27.3	intrauterine/barrier/dual		primary/none	richer/richest	1	0	other	<30yrs	0
visit_3	23	married	120	78	No	93	31	early (< 34 weeks)	mild/moderate	1	160	73	28.5	intrauterine/barrier/dual	0	primary/none	richer/richest	0	1	other	<30yrs	6
enrol	37	unmarried	148	90	No	100	35	late (greater than/equal 34 weeks)	mild/moderate	3	120	74	51.4	hormonal	0	secondary/tertiary	richer/richest	1	1	other	30-39yrs	0
visit_1	30	married	150	96	No	41	30	late (greater than/equal 34 weeks)	mild/moderate	4	148	55	25.1	other	0	secondary/tertiary	richer/richest	1	0	other	30-39yrs	1.5
enrol	30	married	149	95	No	92	27	early (< 34 weeks)	mild/moderate	3	170	77	26.6	intrauterine/barrier/dual		secondary/tertiary	poorest/poorer/middle	1	1	other	30-39yrs	0
enrol	31	married	149	100	No	169	36	late (greater than/equal 34 weeks)	mild/moderate	2	180	74	22.8	hormonal	2	secondary/tertiary	richer/richest	1	1	other	30-39yrs	0
visit_1	27	married	120	83	No	94	33	early (< 34 weeks)	mild/moderate	1	160	58	22.7	hormonal	6	secondary/tertiary	richer/richest	0	1	stillbirth/preterm	<30yrs	1.5
enrol	40	married	155	86	No	87	21	early (< 34 weeks)	mild/moderate	7	160	70	27.3	intrauterine/barrier/dual	0	secondary/tertiary	poorest/poorer/middle	1	1	other	>/=40yrs	0
enrol	39	married	187	105	No	34	33	early (< 34 weeks)	mild/moderate	1	170	82	28.4	hormonal		secondary/tertiary	richer/richest	1	1	stillbirth/preterm	30-39yrs	0
enrol	28	married	177	115	No	18	32	early (< 34 weeks)	mild/moderate	3	150	97	43.1	other	0	secondary/tertiary	richer/richest	1	1	stillbirth/preterm	<30yrs	0
enrol	30	married	151	104	No	108	35	late (greater than/equal 34 weeks)	mild/moderate	2	160	66	25.8	other	1	primary/none	poorest/poorer/middle	1	1	stillbirth/preterm	30-39yrs	0
visit_3	32	married	113	87	No	65	34	late (greater than/equal 34 weeks)	mild/moderate	3	160	83	32.4	hormonal	0	secondary/tertiary	richer/richest	0	1	other	30-39yrs	6
enrol	38	married	189	104	No	46	26	early (< 34 weeks)	mild/moderate	0	156	60	24.7	other	4	secondary/tertiary	richer/richest	1	0	stillbirth/preterm	30-39yrs	0
visit_2	28	unmarried	119	75	No	135	33	early (< 34 weeks)	mild/moderate	1	170	76	26.3	hormonal	2	secondary/tertiary	richer/richest	0	1	stillbirth/preterm	<30yrs	3
visit_2	30	married	112	85	No	41	30	late (greater than/equal 34 weeks)	mild/moderate	4	148	66	30.1	hormonal	0	secondary/tertiary	richer/richest	0	1	other	30-39yrs	3
visit_2	27	married	112	86	No	94	33	early (< 34 weeks)	mild/moderate	1	160	75	29.3	hormonal	0	secondary/tertiary	richer/richest	0	1	stillbirth/preterm	<30yrs	3
visit_1	29	married	124	78	No	79		late (greater than/equal 34 weeks)	mild/moderate	1						secondary/tertiary	richer/richest	1	1	other	<30yrs	1.5
enrol	39	unmarried	171	112	No	21	33	early (< 34 weeks)	mild/moderate	2	167	90	32.3	intrauterine/barrier/dual	3	primary/none	poorest/poorer/middle	1	0	stillbirth/preterm	30-39yrs	0
visit_3	38	married	112	80	No	46	26	early (< 34 weeks)	mild/moderate	0	156	58	23.8	hormonal	4	secondary/tertiary	richer/richest	0	0	stillbirth/preterm	30-39yrs	6
visit_2	23	married	114	75	No	93	31	early (< 34 weeks)	mild/moderate	1	160	70	27.3	intrauterine/barrier/dual		primary/none	richer/richest	0	1	other	<30yrs	3
visit_2	25	married	163	102	No	47	29	early (< 34 weeks)	mild/moderate	0	160	74	28.9	hormonal	0	secondary/tertiary	poorest/poorer/middle	1	1	other	<30yrs	3
visit_1	36	married	147	104	No	130	30	early (< 34 weeks)	mild/moderate	4	180	84	25.9	hormonal	4	secondary/tertiary	poorest/poorer/middle	1	1	other	30-39yrs	1.5
visit_2	32	unmarried	109	87	No	82	27	early (< 34 weeks)	mild/moderate	4	167	65	23.3	hormonal	4	secondary/tertiary	richer/richest	0	1	stillbirth/preterm	30-39yrs	3
visit_1	30	married	112	84	No	16	32	late (greater than/equal 34 weeks)	mild/moderate	4	156	73	30	hormonal	2	secondary/tertiary	poorest/poorer/middle	0	0	other	30-39yrs	1.5
visit_3	24	married	116	88	No	88	36	late (greater than/equal 34 weeks)	mild/moderate	1	160	62	24.2	intrauterine/barrier/dual	0	secondary/tertiary	poorest/poorer/middle	0	0	other	<30yrs	6
enrol	44	unmarried	164	79	No	14	34	late (greater than/equal 34 weeks)	mild/moderate	1	156	65	26.7	other	0	secondary/tertiary	richer/richest	1	1	other	>/=40yrs	0
visit_1	25	married	120	74	No	47	29	early (< 34 weeks)	mild/moderate	0	160	65	25.4	other	0	secondary/tertiary	poorest/poorer/middle	0	0	other	<30yrs	1.5
visit_3	28	married	154	94	No	18	32	early (< 34 weeks)	mild/moderate	3	150	90	40	hormonal	0	secondary/tertiary	richer/richest	1	1	stillbirth/preterm	<30yrs	6
visit_1	29	unmarried	145	87	No	96	30	early (< 34 weeks)	mild/moderate	1	140	74	37.8	hormonal		secondary/tertiary	richer/richest	1	0	stillbirth/preterm	<30yrs	1.5
visit_1	20	married	118	79	No	63	35	late (greater than/equal 34 weeks)	mild/moderate	1	150	61	27.1	other	0	secondary/tertiary	poorest/poorer/middle	0	0	other	<30yrs	1.5
enrol	25	married	170	88	No	12	34	late (greater than/equal 34 weeks)	mild/moderate	1	160	64	25	other		secondary/tertiary	richer/richest	1	1	other	<30yrs	0
visit_3	31	married	120	95	No	178	35	late (greater than/equal 34 weeks)	severe	4	160	67	26.2	hormonal	0	secondary/tertiary	poorest/poorer/middle	0	0	other	30-39yrs	6
visit_3	33	married	149	96	No	36	32	early (< 34 weeks)	mild/moderate	2	156	64	26.3	hormonal	2	secondary/tertiary	richer/richest	1	1	other	30-39yrs	6
visit_1	34	married	120	90	No	144	29	early (< 34 weeks)	mild/moderate	4	160	79	30.9	hormonal	0	secondary/tertiary	poorest/poorer/middle	0	0	other	30-39yrs	1.5
visit_3	24	married	120	88	No	136	34	late (greater than/equal 34 weeks)	mild/moderate	1	160	56	21.9	hormonal	0	secondary/tertiary	poorest/poorer/middle	0	0	other	<30yrs	6
visit_3	28	married	120	70	No	129	35	late (greater than/equal 34 weeks)	mild/moderate	2	170	70	24.2	intrauterine/barrier/dual	0	secondary/tertiary	richer/richest	0	0	other	<30yrs	6
visit_1	41	married	116	88	No	114	35	late (greater than/equal 34 weeks)	mild/moderate	1	160	58	22.7	hormonal	3	secondary/tertiary	poorest/poorer/middle	0	1	other	>/=40yrs	1.5
visit_1	26	unmarried	108	68	No	90	32	early (< 34 weeks)	mild/moderate	2	160	65	25.4	intrauterine/barrier/dual	0	secondary/tertiary	poorest/poorer/middle	0	0	other	<30yrs	1.5
enrol	37	married	145	86	No	150	36	late (greater than/equal 34 weeks)	mild/moderate	5	170	64	22.1	hormonal	0	secondary/tertiary	richer/richest	1	1	other	30-39yrs	0
visit_3	31	married	120	86	No	59	32	early (< 34 weeks)	mild/moderate	3	170	87	30.1	intrauterine/barrier/dual	0	primary/none	poorest/poorer/middle	0	1	other	30-39yrs	6
visit_2	24	unmarried	120	65	No	30	30	early (< 34 weeks)	mild/moderate	1	160	61	23.8	hormonal	0	secondary/tertiary	poorest/poorer/middle	0	0	other	<30yrs	3
visit_3	39	married	145	94	No	77	29	early (< 34 weeks)	mild/moderate	3	160	76	29.7	hormonal	0	secondary/tertiary	poorest/poorer/middle	1	1	other	30-39yrs	6
visit_1	26	married	115	78	No	10	38	late (greater than/equal 34 weeks)	mild/moderate	0	150	41	18.2	other	0	secondary/tertiary	poorest/poorer/middle	0	1	other	<30yrs	1.5
enrol	26	married	163	78	No	23	38	late (greater than/equal 34 weeks)	mild/moderate	1	170	75	26	other	0	secondary/tertiary	richer/richest	1	1	other	<30yrs	0
visit_2	37	unmarried	143	100	No	100	35	late (greater than/equal 34 weeks)	mild/moderate	3	120	59	41	hormonal	0	secondary/tertiary	richer/richest	1	0	other	30-39yrs	3
visit_3	19	unmarried	120	85	No	13	33	late (greater than/equal 34 weeks)	mild/moderate	1	150	66	29.3	other	0	primary/none	richer/richest	0	0	stillbirth/preterm	<30yrs	6
visit_2	26	unmarried	115	96	No	24	30	early (< 34 weeks)	mild/moderate	1	160	49	19.1	hormonal	0	secondary/tertiary	poorest/poorer/middle	0	0	stillbirth/preterm	<30yrs	3
visit_1	33	unmarried	120	98	No	146	30	early (< 34 weeks)	mild/moderate	4	180	65	20.1	hormonal	4	secondary/tertiary	poorest/poorer/middle	0	1	stillbirth/preterm	30-39yrs	1.5
visit_3	28	married	119	86	No	117	24	early (< 34 weeks)	mild/moderate	1	160	71	27.7	hormonal	0	secondary/tertiary	poorest/poorer/middle	0	1	stillbirth/preterm	<30yrs	6
enrol	26	unmarried	159	102	No	110	36	late (greater than/equal 34 weeks)	mild/moderate	1	150	75	33.3	intrauterine/barrier/dual	0	secondary/tertiary	richer/richest	1	1	other	<30yrs	0
enrol	24	married	188	98	No	73	32	early (< 34 weeks)	mild/moderate	4	170	57	19.7	hormonal	4	primary/none	poorest/poorer/middle	1	1	stillbirth/preterm	<30yrs	0
visit_3	37	married	145	91	No	185	36	late (greater than/equal 34 weeks)	severe	4	180	85	26.2	hormonal	0	secondary/tertiary	poorest/poorer/middle	1	0	other	30-39yrs	6
visit_1	34	married	153	101	No	138	34	early (< 34 weeks)	mild/moderate	2	160	68	26.6	hormonal	3	secondary/tertiary	poorest/poorer/middle	1	1	other	30-39yrs	1.5
enrol	33	married	166	79	No	83	36	late (greater than/equal 34 weeks)	mild/moderate	1	140	60	30.6	hormonal	6	primary/none	richer/richest	1	1	other	30-39yrs	0
enrol	28	married	160	74	No	133	36	late (greater than/equal 34 weeks)	mild/moderate	2	150	68	30.2	hormonal	0	secondary/tertiary	richer/richest	1	1	other	<30yrs	0
visit_2	30	married	120	80	No	80	33	early (< 34 weeks)	mild/moderate	2	170	67	23.2	hormonal	0	primary/none	poorest/poorer/middle	0	1	stillbirth/preterm	30-39yrs	3
enrol	28	unmarried	141	102	No	135	33	early (< 34 weeks)	mild/moderate	1	170	68	23.5	hormonal	0	secondary/tertiary	richer/richest	1	1	stillbirth/preterm	<30yrs	0
visit_3	32	married	119	76	No	19	32	late (greater than/equal 34 weeks)	mild/moderate	3	160	72	28.1	hormonal	0	secondary/tertiary	richer/richest	0	1	other	30-39yrs	6
visit_2	31	married	120	82	No	187	37	late (greater than/equal 34 weeks)	severe	1	160	73	28.5	hormonal	3	secondary/tertiary	poorest/poorer/middle	0	0	other	30-39yrs	3
visit_1	41	married	158	110	No	109	31	early (< 34 weeks)	mild/moderate	4	160	60	23.4	hormonal	0	primary/none	richer/richest	1	0	stillbirth/preterm	>/=40yrs	1.5
visit_2	37	married	120	79	No	150	36	late (greater than/equal 34 weeks)	mild/moderate	5	170	110	38.1	hormonal	0	secondary/tertiary	richer/richest	0	0	other	30-39yrs	3
enrol	25	married	172	92	No	47	29	early (< 34 weeks)	mild/moderate	0	160	70	27.3	hormonal		secondary/tertiary	poorest/poorer/middle	1	1	other	<30yrs	0
visit_3	23	married	120	80	No	143	35	late (greater than/equal 34 weeks)	mild/moderate	2	160	79	30.9	hormonal	0	secondary/tertiary	poorest/poorer/middle	0	0	other	<30yrs	6
visit_3	27	married	120	85	No	154	35	late (greater than/equal 34 weeks)	mild/moderate	2	140	70	35.7	hormonal	0	secondary/tertiary	richer/richest	0	0	stillbirth/preterm	<30yrs	6
visit_1	23	married	120	65	No	143	35	late (greater than/equal 34 weeks)	mild/moderate	2	160	61	23.8	hormonal	0	secondary/tertiary	poorest/poorer/middle	0	0	other	<30yrs	1.5
visit_1	26	married	109	99	No	23	38	late (greater than/equal 34 weeks)	mild/moderate	1	170	71	24.6	other	0	secondary/tertiary	richer/richest	0	1	other	<30yrs	1.5
visit_1	19	unmarried	119	78	No	13	33	late (greater than/equal 34 weeks)	mild/moderate	1	150	65	28.9	hormonal	0	primary/none	richer/richest	0	1	stillbirth/preterm	<30yrs	1.5
enrol	28	married	150	91	No	91	28	early (< 34 weeks)	mild/moderate	4	180	88	27.2	intrauterine/barrier/dual	0	secondary/tertiary	poorest/poorer/middle	1	1	stillbirth/preterm	<30yrs	0
visit_3	31	married	120	86	No	169	36	late (greater than/equal 34 weeks)	mild/moderate	2	180	64	19.8	hormonal	0	secondary/tertiary	richer/richest	0	0	other	30-39yrs	6
visit_3	28	married	120	89	No	106	29	early (< 34 weeks)	mild/moderate	1	150	67	29.8	intrauterine/barrier/dual	2	secondary/tertiary	poorest/poorer/middle	0	0	stillbirth/preterm	<30yrs	6
enrol	34	married	154	91	No	170	28	early (< 34 weeks)	mild/moderate	4	160	88	34.4	hormonal	4	secondary/tertiary	poorest/poorer/middle	1	0	other	30-39yrs	0
visit_2	26	married	116	86	No	85	34	late (greater than/equal 34 weeks)	mild/moderate	2	160	75	29.3	hormonal	3	secondary/tertiary	richer/richest	0	0	stillbirth/preterm	<30yrs	3
enrol	35	married	166	66	No	72	37	late (greater than/equal 34 weeks)	mild/moderate	3	160	65	25.4	hormonal	0	secondary/tertiary	richer/richest	1	1	other	30-39yrs	0
visit_3	31	married	109	67	No	27	38	late (greater than/equal 34 weeks)	mild/moderate	2	160	55	21.5	hormonal	0	secondary/tertiary	poorest/poorer/middle	0	0	other	30-39yrs	6
visit_1	22	unmarried	120	89	No	102	32	early (< 34 weeks)	mild/moderate	1	140	68	34.7	hormonal	2	secondary/tertiary	richer/richest	0	1	other	<30yrs	1.5
visit_1	33	married	127	88	No	83	36	late (greater than/equal 34 weeks)	mild/moderate	1	140	61	31.1	hormonal	2	primary/none	richer/richest	0	1	other	30-39yrs	1.5
enrol	28	married	150	101	No	183	32	early (< 34 weeks)	severe	1	170	77	26.6	intrauterine/barrier/dual	4	secondary/tertiary	poorest/poorer/middle	1	1	other	<30yrs	0
visit_3	24	married	147	93	No	73	32	early (< 34 weeks)	mild/moderate	4	170	55	19	hormonal	6	primary/none	poorest/poorer/middle	1	1	stillbirth/preterm	<30yrs	6
visit_1	38	married	148	108	No	118	32	early (< 34 weeks)	mild/moderate	4	160	85	33.2	hormonal	0	secondary/tertiary	poorest/poorer/middle	1	0	other	30-39yrs	1.5
enrol	34	married	165	100	No	123	36	late (greater than/equal 34 weeks)	mild/moderate	6	180	108	33.3	hormonal	3	secondary/tertiary	poorest/poorer/middle	1	1	stillbirth/preterm	30-39yrs	0
visit_3	23	unmarried	119	87	No	97	35	late (greater than/equal 34 weeks)	mild/moderate	1	160	54	21.1	hormonal	0	secondary/tertiary	richer/richest	0	0	stillbirth/preterm	<30yrs	6
enrol	33	unmarried	161	118	No	66	33	early (< 34 weeks)	mild/moderate	3	160	78	30.5	hormonal	4	secondary/tertiary	poorest/poorer/middle	1	1	other	30-39yrs	0
enrol	33	married	169	78	No	89	30	early (< 34 weeks)	mild/moderate	3	180	70	21.6	intrauterine/barrier/dual	0	secondary/tertiary	poorest/poorer/middle	1	1	other	30-39yrs	0
visit_3	28	married	119	84	No	75	32	early (< 34 weeks)	mild/moderate	1	165	58	21.3	other	0	secondary/tertiary	poorest/poorer/middle	0	0	stillbirth/preterm	<30yrs	6
enrol	22	married	164	86	No	15	30	late (greater than/equal 34 weeks)	mild/moderate	0	150	60	26.7	other	6	secondary/tertiary	poorest/poorer/middle	1	1	stillbirth/preterm	<30yrs	0
visit_3	20	married	147	92	No	63	35	late (greater than/equal 34 weeks)	mild/moderate	1	150	66	29.3	hormonal	4	secondary/tertiary	poorest/poorer/middle	1	1	other	<30yrs	6
visit_1	26	married	104	71	No	113	27	early (< 34 weeks)	mild/moderate	3	160	83	32.4	hormonal	4	primary/none	poorest/poorer/middle	0	1	other	<30yrs	1.5
visit_1	29	married	114	70	No	132	37	late (greater than/equal 34 weeks)	mild/moderate	4	180	98	30.2	intrauterine/barrier/dual	0	secondary/tertiary	richer/richest	0	0	other	<30yrs	1.5
visit_3	29	married	110	79	No	28	37	late (greater than/equal 34 weeks)	mild/moderate	3	156	64	26.3	hormonal	0	secondary/tertiary	poorest/poorer/middle	0	0	other	<30yrs	6
visit_1	26	married	147	107	No	29	34	late (greater than/equal 34 weeks)	mild/moderate	2	170	86	29.8	other	0	secondary/tertiary	richer/richest	1	0	other	<30yrs	1.5
visit_1	27	married	152	101	No	120	35	late (greater than/equal 34 weeks)	mild/moderate	3	160	71	27.7	hormonal	5	secondary/tertiary	poorest/poorer/middle	1	1	other	<30yrs	1.5
visit_1	34	married	120	85	No	170	28	early (< 34 weeks)	mild/moderate	4	160	84	32.8	hormonal	0	secondary/tertiary	poorest/poorer/middle	0	1	other	30-39yrs	1.5
visit_1	29	married	149	84	No	153	38	late (greater than/equal 34 weeks)	mild/moderate	4	160	64	25	hormonal	0	secondary/tertiary	poorest/poorer/middle	1	1	other	<30yrs	1.5
visit_1	22	married	119	83	No	145	27	early (< 34 weeks)	mild/moderate	1	150	54	24	hormonal	0	secondary/tertiary	poorest/poorer/middle	0	0	other	<30yrs	1.5
visit_1	33	married	116	89	No	89	30	early (< 34 weeks)	mild/moderate	3	180	71	21.9	hormonal	3	secondary/tertiary	poorest/poorer/middle	0	1	other	30-39yrs	1.5
enrol	34	married	162	113	No	4	27	early (< 34 weeks)	mild/moderate	2	150	58	25.8	hormonal	4	primary/none	poorest/poorer/middle	1	1	stillbirth/preterm	30-39yrs	0
visit_2	26	married	111	67	No	113	27	early (< 34 weeks)	mild/moderate	3	160	80	31.3	hormonal	4	primary/none	poorest/poorer/middle	0	0	other	<30yrs	3
visit_3	30	married	114	80	No	41	30	late (greater than/equal 34 weeks)	mild/moderate	4	148	58	26.5	hormonal	2	secondary/tertiary	richer/richest	0	1	other	30-39yrs	6
visit_1	32	unmarried	114	78	No	82	27	early (< 34 weeks)	mild/moderate	4	167	62	22.2	hormonal	2	secondary/tertiary	richer/richest	0	1	stillbirth/preterm	30-39yrs	1.5
enrol	26	unmarried	180	96	No	26	24	early (< 34 weeks)	mild/moderate	1	150	50	22.2	other	0	secondary/tertiary	richer/richest	1	1	stillbirth/preterm	<30yrs	0
visit_1	26	unmarried	118	88	No	26	24	early (< 34 weeks)	mild/moderate	1	150	60	26.7	hormonal	0	secondary/tertiary	richer/richest	0	0	stillbirth/preterm	<30yrs	1.5
visit_2	27	married	120	90	No	167	32	early (< 34 weeks)	mild/moderate	1	160	93	36.3	hormonal		secondary/tertiary	richer/richest	0	1	other	<30yrs	3
enrol	20	unmarried	154	95	No	84	24	early (< 34 weeks)	mild/moderate	1	170	76	26.3	hormonal	0	secondary/tertiary	poorest/poorer/middle	1	1	stillbirth/preterm	<30yrs	0
visit_1	20	unmarried	120	84	No	84	24	early (< 34 weeks)	mild/moderate	1	170	77	26.6	hormonal	0	secondary/tertiary	poorest/poorer/middle	0	1	stillbirth/preterm	<30yrs	1.5
visit_3	29	married	120	86	No	67	32	early (< 34 weeks)	mild/moderate	2	170	70	24.2	other	0	secondary/tertiary	poorest/poorer/middle	0	0	other	<30yrs	6
visit_1	30	married	120	90	No	108	35	late (greater than/equal 34 weeks)	mild/moderate	2	160	64	25	other	0	primary/none	poorest/poorer/middle	0	0	stillbirth/preterm	30-39yrs	1.5
visit_1	29	married	117	77	No	67	32	early (< 34 weeks)	mild/moderate	2	170	68	23.5	other	0	secondary/tertiary	poorest/poorer/middle	0	1	other	<30yrs	1.5
visit_3	33	unmarried	117	65	No	66	33	early (< 34 weeks)	mild/moderate	3	170	65	22.5	hormonal	0	secondary/tertiary	poorest/poorer/middle	0	0	other	30-39yrs	6
enrol	23	married	160	98	No	97	35	late (greater than/equal 34 weeks)	mild/moderate	1	160	76	29.7	intrauterine/barrier/dual		secondary/tertiary	richer/richest	1	1	stillbirth/preterm	<30yrs	0
enrol	31	married	153	88	No	59	32	early (< 34 weeks)	mild/moderate	3	170	98	33.9	other	4	primary/none	poorest/poorer/middle	1	1	other	30-39yrs	0
visit_2	23	married	118	82	No	143	35	late (greater than/equal 34 weeks)	mild/moderate	2	160	65	25.4	hormonal	0	secondary/tertiary	poorest/poorer/middle	0	1	other	<30yrs	3
enrol	29	married	179	108	No	121	29	early (< 34 weeks)	mild/moderate	3	170	92	31.8	hormonal	3	secondary/tertiary	poorest/poorer/middle	1	1	stillbirth/preterm	<30yrs	0
visit_3	26	married	115	87	No	10	38	late (greater than/equal 34 weeks)	mild/moderate	0	150	49	21.8	other	0	secondary/tertiary	poorest/poorer/middle	0	1	other	<30yrs	6
visit_1	37	married	106	87	No	40	33	late (greater than/equal 34 weeks)	severe	3	156	70	28.8	hormonal	0	secondary/tertiary	richer/richest	0	0	other	30-39yrs	1.5
visit_2	32	married	167	98	No	19	32	late (greater than/equal 34 weeks)	mild/moderate	3	160	78	30.5	hormonal	0	secondary/tertiary	richer/richest	1	1	other	30-39yrs	3
enrol	36	married	158	98	No	130	30	early (< 34 weeks)	mild/moderate	4	180	80	24.7	hormonal	3	secondary/tertiary	poorest/poorer/middle	1	1	other	30-39yrs	0
visit_2	26	unmarried	118	88	No	90	32	early (< 34 weeks)	mild/moderate	2	160	78	30.5	intrauterine/barrier/dual		secondary/tertiary	poorest/poorer/middle	0	1	other	<30yrs	3
visit_2	19	unmarried	120	85	No	13	33	late (greater than/equal 34 weeks)	mild/moderate	1	150	63	28	other	0	primary/none	richer/richest	0	1	stillbirth/preterm	<30yrs	3
enrol	33	married	150	90	No	51	30	early (< 34 weeks)	mild/moderate	0	156	60	24.7	other	0	secondary/tertiary	poorest/poorer/middle	1	0	other	30-39yrs	0
visit_1	36	married	120	78	Yes	25	24	early (< 34 weeks)	mild/moderate	4	150	67	29.8	hormonal	0	primary/none	poorest/poorer/middle	0	0	other	30-39yrs	1.5
visit_3	29	married	120	68	Yes	139	30	early (< 34 weeks)	mild/moderate	3	160	65	25.4	intrauterine/barrier/dual	0	secondary/tertiary	poorest/poorer/middle	0	0	other	<30yrs	6
visit_2	29	unmarried	119	76	Yes	157	26	early (< 34 weeks)	mild/moderate	0	150	44	19.6	hormonal	2	primary/none	poorest/poorer/middle	0	0	stillbirth/preterm	<30yrs	3
visit_1	27	unmarried	119	85	Yes	42	33	early (< 34 weeks)	mild/moderate	2	160	70	27.3	hormonal	3	secondary/tertiary	richer/richest	0	0	stillbirth/preterm	<30yrs	1.5
visit_1	39	married	167	101	Yes	48	34	early (< 34 weeks)	mild/moderate	2	150	64	28.4	other	4	secondary/tertiary	poorest/poorer/middle	1	1	other	30-39yrs	1.5
visit_3	29	unmarried	120	78	Yes	157	26	early (< 34 weeks)	mild/moderate	0	150	45	20	hormonal	0	primary/none	poorest/poorer/middle	0	1	stillbirth/preterm	<30yrs	6
enrol	33	unmarried	150	81	Yes	45	38	late (greater than/equal 34 weeks)	mild/moderate	0	170	68	23.5	other	4	secondary/tertiary	poorest/poorer/middle	1	0	other	30-39yrs	0
visit_1	29	married	120	72	Yes	139	30	early (< 34 weeks)	mild/moderate	3	160	61	23.8	hormonal	0	secondary/tertiary	poorest/poorer/middle	0	0	other	<30yrs	1.5
visit_3	32	married	120	82	Yes	158	38	late (greater than/equal 34 weeks)	mild/moderate	3	180	76	23.5	hormonal	0	primary/none	poorest/poorer/middle	0	0	other	30-39yrs	6
visit_1	41	married	149	96	Yes	162	38	late (greater than/equal 34 weeks)	mild/moderate	8	160	78	30.5	hormonal	0	primary/none	poorest/poorer/middle	1	1	other	>/=40yrs	1.5
visit_2	35	married	115	75	Yes	119	36	late (greater than/equal 34 weeks)	mild/moderate	1	180	95	29.3	hormonal	0	secondary/tertiary	poorest/poorer/middle	0	1	other	30-39yrs	3
enrol	25	married	159	109	Yes	131	37	late (greater than/equal 34 weeks)	mild/moderate	1	160	65	25.4	hormonal	0	primary/none	poorest/poorer/middle	1	1	other	<30yrs	0
enrol	32	married	154	64	Yes	158	38	late (greater than/equal 34 weeks)	mild/moderate	3	180	80	24.7	hormonal	0	primary/none	poorest/poorer/middle	1	1	other	30-39yrs	0
visit_2	41	married	148	93	Yes	162	38	late (greater than/equal 34 weeks)	mild/moderate	8	160	78	30.5	hormonal	0	primary/none	poorest/poorer/middle	1	1	other	>/=40yrs	3
visit_1	27	married	143	117	Yes	140	36	late (greater than/equal 34 weeks)	mild/moderate	3	160	88	34.4	hormonal	3	secondary/tertiary	poorest/poorer/middle	1	1	stillbirth/preterm	<30yrs	1.5
visit_1	28	unmarried	158	98	Yes	57	32	early (< 34 weeks)	mild/moderate	1	150	68	30.2	other	0	secondary/tertiary	poorest/poorer/middle	1	1	other	<30yrs	1.5
enrol		married	147	90	Yes	176	36	late (greater than/equal 34 weeks)	severe	1	180	67	20.7	hormonal	6	secondary/tertiary	poorest/poorer/middle	1	1	other		0
visit_2	33	married	120	80	Yes	95	34	late (greater than/equal 34 weeks)	mild/moderate	5	170	84	29.1	hormonal	0	primary/none	richer/richest	0	1	other	30-39yrs	3
visit_3	27	married	111	88	Yes	140	36	late (greater than/equal 34 weeks)	mild/moderate	3	160	106	41.4	hormonal	3	secondary/tertiary	poorest/poorer/middle	0	0	stillbirth/preterm	<30yrs	6
visit_2	37	married	110	87	Yes	163	42	late (greater than/equal 34 weeks)	mild/moderate	5	160	77	30.1	intrauterine/barrier/dual	0	primary/none	poorest/poorer/middle	0	0	other	30-39yrs	3
visit_2	35	married	119	90	Yes	188	35	early (< 34 weeks)	severe	4	160	50	19.5	hormonal	0	primary/none	poorest/poorer/middle	0	0	other	30-39yrs	3
visit_1	24	married	163	102	Yes	20	26	early (< 34 weeks)	mild/moderate	2	160	75	29.3	other	0	secondary/tertiary	richer/richest	1	1	stillbirth/preterm	<30yrs	1.5
visit_1	37	married	116	87	Yes	50	20	early (< 34 weeks)	mild/moderate	3	156	70	28.8	other	0	primary/none	poorest/poorer/middle	0	1	stillbirth/preterm	30-39yrs	1.5
visit_2	28	unmarried	119	78	Yes	52	38	late (greater than/equal 34 weeks)	mild/moderate	2	130	62	36.7	other	0	secondary/tertiary	poorest/poorer/middle	0	1	other	<30yrs	3
visit_1	33	married	156	101	Yes	161	36	late (greater than/equal 34 weeks)	mild/moderate	4	160	83	32.4	hormonal	0	primary/none	poorest/poorer/middle	1	1	other	30-39yrs	1.5
visit_2	35	married	120	89	Yes	31	37	late (greater than/equal 34 weeks)	mild/moderate	1	165	74	27.2	other	0	secondary/tertiary	richer/richest	0	0	other	30-39yrs	3
visit_2	32	married	118	87	Yes	61	32	late (greater than/equal 34 weeks)	mild/moderate	3	170	76	26.3	other	0	secondary/tertiary	richer/richest	0	0	other	30-39yrs	3
enrol	31	married	142	91	Yes	115	34	late (greater than/equal 34 weeks)	mild/moderate	4	170	54	18.7	hormonal	2	secondary/tertiary	poorest/poorer/middle	1	1	other	30-39yrs	0
visit_1	26	married	153	102	Yes	184	30	early (< 34 weeks)	severe	0	180	79	24.4	intrauterine/barrier/dual	4	secondary/tertiary	richer/richest	1	0	other	<30yrs	1.5
visit_1	27	married	113	83	Yes	64	35	late (greater than/equal 34 weeks)	mild/moderate	1	150	46	20.4	other	0	secondary/tertiary	richer/richest	0	0	other	<30yrs	1.5
visit_2	28	unmarried	152	93	Yes	57	32	early (< 34 weeks)	mild/moderate	1	150	68	30.2	hormonal	0	secondary/tertiary	poorest/poorer/middle	1	0	other	<30yrs	3
enrol	28	unmarried	170	106	Yes	52	38	late (greater than/equal 34 weeks)	mild/moderate	2	130	65	38.5	other	3	secondary/tertiary	poorest/poorer/middle	1	1	other	<30yrs	0
enrol	33	married	178	104	Yes	161	36	late (greater than/equal 34 weeks)	mild/moderate	4	160	80	31.3	hormonal	0	primary/none	poorest/poorer/middle	1	0	other	30-39yrs	0
enrol	33	married	164	69	Yes	191	41	late (greater than/equal 34 weeks)	mild/moderate	2	170	68	23.5	other	0	primary/none	poorest/poorer/middle	1	0	other	30-39yrs	0
enrol	27	married	145	74	Yes	35	32	late (greater than/equal 34 weeks)	mild/moderate	0	160	70	27.3	hormonal	0	secondary/tertiary	richer/richest	1	0	other	<30yrs	0
visit_1	33	married	174	110	Yes	95	34	late (greater than/equal 34 weeks)	mild/moderate	5	170	94	32.5	hormonal	0	primary/none	richer/richest	1	0	other	30-39yrs	1.5
enrol	32	married	157	110	Yes	43		early (< 34 weeks)	severe	2	165	67	24.6	hormonal	0	secondary/tertiary	richer/richest	1	0	stillbirth/preterm	30-39yrs	0
visit_3	25	married	109	60	Yes	131	37	late (greater than/equal 34 weeks)	mild/moderate	1	160	62	24.2	hormonal	0	primary/none	richer/richest	0	0	other	<30yrs	6
enrol	37	married	155	95	Yes	50	20	early (< 34 weeks)	mild/moderate	3	156	69	28.4	other	0	primary/none	poorest/poorer/middle	1	0	stillbirth/preterm	30-39yrs	0
visit_2	34	married	108	89	Yes	190	33	early (< 34 weeks)	severe	4	180	69	21.3	other	0	secondary/tertiary	richer/richest	0	0	other	30-39yrs	3
enrol	23	married	186	114	Yes	11	36	late (greater than/equal 34 weeks)	mild/moderate	4	170	90	31.1	hormonal	0	secondary/tertiary	poorest/poorer/middle	1	0	other	<30yrs	0
visit_1	33	married	117	83	Yes	49	20	early (< 34 weeks)	mild/moderate	2	150	63	28	hormonal	0	secondary/tertiary	poorest/poorer/middle	0	1	stillbirth/preterm	30-39yrs	1.5
visit_3	39	married	120	81	Yes	48	34	early (< 34 weeks)	mild/moderate	2	150	62	27.6	other	3	secondary/tertiary	poorest/poorer/middle	0	0	other	30-39yrs	6
enrol	39	married	183	108	Yes	48	34	early (< 34 weeks)	mild/moderate	2	150	64	28.4	other	0	secondary/tertiary	poorest/poorer/middle	1	0	other	30-39yrs	0
visit_2	35	married	146	98	Yes	166	38	late (greater than/equal 34 weeks)	mild/moderate	2	160	58	22.7	hormonal	0	secondary/tertiary	poorest/poorer/middle	1	1	other	30-39yrs	3
visit_1	35	married	169	98	Yes	119	36	late (greater than/equal 34 weeks)	mild/moderate	1	180	96	29.6	hormonal	0	secondary/tertiary	poorest/poorer/middle	1	0	other	30-39yrs	1.5
visit_3	35	married	152	101	Yes	166	38	late (greater than/equal 34 weeks)	mild/moderate	2	160	62	24.2	hormonal	0	secondary/tertiary	poorest/poorer/middle	1	1	other	30-39yrs	6
enrol	26	married	167	102	Yes	44	27	early (< 34 weeks)	mild/moderate	1	160	76	29.7	hormonal	0	primary/none	richer/richest	1	1	stillbirth/preterm	<30yrs	0
visit_1	36	married	147	91	Yes	56	28	early (< 34 weeks)	mild/moderate	8	155	80	33.3	other	0	secondary/tertiary	poorest/poorer/middle	1	1	stillbirth/preterm	30-39yrs	1.5
enrol	35	married	172	101	Yes	166	38	late (greater than/equal 34 weeks)	mild/moderate	2	160	55	21.5	hormonal	0	secondary/tertiary	poorest/poorer/middle	1	1	other	30-39yrs	0
visit_3	32	married	120	88	Yes	61	32	late (greater than/equal 34 weeks)	mild/moderate	3	170	76	26.3	hormonal		secondary/tertiary	richer/richest	0	0	other	30-39yrs	6
visit_3	37	married	120	89	Yes	163	42	late (greater than/equal 34 weeks)	mild/moderate	5	160	74	28.9	intrauterine/barrier/dual	0	primary/none	poorest/poorer/middle	0	1	other	30-39yrs	6
visit_3	31	married	146	96	Yes	115	34	late (greater than/equal 34 weeks)	mild/moderate	4	170	67	23.2	hormonal	3	secondary/tertiary	poorest/poorer/middle	1	1	other	30-39yrs	6
enrol	35	married	169	99	Yes	2	34	late (greater than/equal 34 weeks)	mild/moderate	1	160	68	26.6	other	0	primary/none	poorest/poorer/middle	1	1	stillbirth/preterm	30-39yrs	0
visit_2	33	unmarried	120	91	Yes	54	30	early (< 34 weeks)	mild/moderate	1	160	72	28.1	other	0	secondary/tertiary	richer/richest	0	1	stillbirth/preterm	30-39yrs	3
visit_2	33	married	145	92	Yes	161	36	late (greater than/equal 34 weeks)	mild/moderate	4	160	81	31.6	hormonal	0	primary/none	poorest/poorer/middle	1	1	other	30-39yrs	3
enrol	28	married	150	95	Yes	189	36	late (greater than/equal 34 weeks)	severe	4	170	86	29.8	hormonal	0	primary/none	poorest/poorer/middle	1	0	other	<30yrs	0
visit_3	35	married	102	76	Yes	2	34	late (greater than/equal 34 weeks)	mild/moderate	1	160	71	27.7	other	0	primary/none	poorest/poorer/middle	0	1	stillbirth/preterm	30-39yrs	6
visit_1	28	married	120	85	Yes	53	36	late (greater than/equal 34 weeks)	mild/moderate	2						secondary/tertiary	poorest/poorer/middle	0	1	other	<30yrs	1.5
visit_1	25	married	92	68	Yes	131	37	late (greater than/equal 34 weeks)	mild/moderate	1	160	60	23.4	hormonal	3	primary/none	poorest/poorer/middle	0	1	other	<30yrs	1.5
visit_2	31	married	120	97	Yes	22	36	early (< 34 weeks)	mild/moderate	2	156	66	27.1	other	0	secondary/tertiary	poorest/poorer/middle	0	0	other	30-39yrs	3
visit_1	32	married	113	82	Yes	43		early (< 34 weeks)	severe	2	165	69	25.3	hormonal	3	secondary/tertiary	richer/richest	0	1	stillbirth/preterm	30-39yrs	1.5
visit_3		unmarried	120	82	Yes	192	38	late (greater than/equal 34 weeks)	mild/moderate	3	150	70	31.1	other	0	secondary/tertiary	richer/richest	0	0	other		6
visit_3	33	married	114	78	Yes	95	34	late (greater than/equal 34 weeks)	mild/moderate	5	170	82	28.4	hormonal	0	primary/none	richer/richest	0	1	other	30-39yrs	6
visit_2	27	unmarried	116	88	Yes	42	33	early (< 34 weeks)	mild/moderate	2	160	75	29.3	hormonal	4	secondary/tertiary	richer/richest	0	0	stillbirth/preterm	<30yrs	3
visit_2	27	married	178	92	Yes	64	35	late (greater than/equal 34 weeks)	mild/moderate	1	150	57	25.3	hormonal	0	secondary/tertiary	richer/richest	1	1	other	<30yrs	3
enrol	29	married	148	98	Yes	186	28	early (< 34 weeks)	severe	2	170	90	31.1	intrauterine/barrier/dual	0	secondary/tertiary	richer/richest	1	1	stillbirth/preterm	<30yrs	0
enrol	26	married	165	97	Yes	6	37	late (greater than/equal 34 weeks)	mild/moderate	3	157	80	32.5	other		secondary/tertiary	poorest/poorer/middle	1	1	stillbirth/preterm	<30yrs	0
visit_1	22	unmarried	110	88	Yes	32	27	early (< 34 weeks)	mild/moderate	2	156	60	24.7	hormonal	3	primary/none	poorest/poorer/middle	0	0	other	<30yrs	1.5
enrol	34	married	168	110	Yes	190	33	early (< 34 weeks)	severe	4	180	98	30.2	other	0	secondary/tertiary	richer/richest	1	0	other	30-39yrs	0
visit_1	30	married	119	80	Yes	5	33	late (greater than/equal 34 weeks)	mild/moderate	1	156	68	27.9	hormonal	0	secondary/tertiary	poorest/poorer/middle	0	0	stillbirth/preterm	30-39yrs	1.5
visit_3	27	unmarried	120	87	Yes	42	33	early (< 34 weeks)	mild/moderate	2	160	160	62.5	hormonal	4	secondary/tertiary	richer/richest	0	0	stillbirth/preterm	<30yrs	6
visit_2	38	married	120	87	Yes	177	38	late (greater than/equal 34 weeks)	mild/moderate	3	160	76	29.7	hormonal	2	secondary/tertiary	poorest/poorer/middle	0	0	other	30-39yrs	3
visit_3	26	married	113	84	Yes	44	27	early (< 34 weeks)	mild/moderate	1	160	73	28.5	hormonal	0	primary/none	richer/richest	0	1	stillbirth/preterm	<30yrs	6
visit_1	28	unmarried	178	110	Yes	52	38	late (greater than/equal 34 weeks)	mild/moderate	2	130	63	37.3		0	secondary/tertiary	poorest/poorer/middle	1	1	other	<30yrs	1.5
visit_3	31	married	143	94	Yes	22	36	early (< 34 weeks)	mild/moderate	2	156	65	26.7	hormonal	0	secondary/tertiary	poorest/poorer/middle	1	1	other	30-39yrs	6
enrol	38	married	170	109	Yes	177	38	late (greater than/equal 34 weeks)	mild/moderate	3	160	84	32.8	hormonal	2	secondary/tertiary	poorest/poorer/middle	1	1	other	30-39yrs	0
visit_1	35	married	147	97	Yes	31	37	late (greater than/equal 34 weeks)	mild/moderate	1	165	73	26.8	other	0	secondary/tertiary	richer/richest	1	1	other	30-39yrs	1.5
enrol	30	married	179	105	Yes	5	33	late (greater than/equal 34 weeks)	mild/moderate	1	156	73	30	hormonal	5	secondary/tertiary	poorest/poorer/middle	1	1	stillbirth/preterm	30-39yrs	0
visit_3	20	married	105	87	Yes	38	32	early (< 34 weeks)	mild/moderate	1	156	68	27.9	other	0	secondary/tertiary	richer/richest	0	1	other	<30yrs	6
enrol	28	unmarried	180	94	Yes	57	32	early (< 34 weeks)	mild/moderate	1	150	72	32	other	1	secondary/tertiary	poorest/poorer/middle	1	1	other	<30yrs	0
visit_1	29	married	116	77	Yes	186	28	early (< 34 weeks)	severe	2	170	76	26.3	hormonal	0	secondary/tertiary	richer/richest	0	0	stillbirth/preterm	<30yrs	1.5
visit_1	27	married	147	99	Yes	160	34	late (greater than/equal 34 weeks)	mild/moderate	3	170	95	32.9	hormonal	4	secondary/tertiary	poorest/poorer/middle	1	0	other	<30yrs	1.5
enrol	29	married	177	106	Yes	81	30	early (< 34 weeks)	mild/moderate	3	160	60	23.4	hormonal		primary/none	poorest/poorer/middle	1	1	other	<30yrs	0
visit_1	35	married	143	91	Yes	188	35	early (< 34 weeks)	severe	4	160	48	18.8	hormonal	0	primary/none	poorest/poorer/middle	1	0	other	30-39yrs	1.5
visit_2	23	married	165	98	Yes	11	36	late (greater than/equal 34 weeks)	mild/moderate	4	170	84	29.1	hormonal	0	secondary/tertiary	poorest/poorer/middle	1	1	other	<30yrs	3
enrol	29	married	157	79	Yes	139	30	early (< 34 weeks)	mild/moderate	3	160	70	27.3	hormonal	6	secondary/tertiary	poorest/poorer/middle	1	1	other	<30yrs	0
visit_1	37	unmarried	120	88	Yes	9	32	early (< 34 weeks)	mild/moderate	1	170	80	27.7	hormonal	0	secondary/tertiary	poorest/poorer/middle	0	0	stillbirth/preterm	30-39yrs	1.5
visit_1	37	married	147	98	Yes	163	42	late (greater than/equal 34 weeks)	mild/moderate	5	160	69	27	intrauterine/barrier/dual	0	primary/none	poorest/poorer/middle	1	1	other	30-39yrs	1.5
visit_3	33	unmarried	112	83	Yes	45	38	late (greater than/equal 34 weeks)	mild/moderate	0	170	69	23.9	other	3	secondary/tertiary	poorest/poorer/middle	0	0	other	30-39yrs	6
visit_1	31	married	116	87	Yes	22	36	early (< 34 weeks)	mild/moderate	2	156	67	27.5	other	0	secondary/tertiary	poorest/poorer/middle	0	0	other	30-39yrs	1.5
visit_3	22	married	120	90	Yes	175	28	early (< 34 weeks)	mild/moderate	2	160	58	22.7	other	0	secondary/tertiary	richer/richest	0	0	other	<30yrs	6
visit_3	33	married	119	78	Yes	191	41	late (greater than/equal 34 weeks)	mild/moderate	2	170	67	23.2	other	0	primary/none	poorest/poorer/middle	0	0	other	30-39yrs	6
enrol	22	unmarried	152	99	Yes	32	27	early (< 34 weeks)	mild/moderate	2	156	67	27.5	hormonal	6	primary/none	poorest/poorer/middle	1	1	other	<30yrs	0
visit_3	34	married	120	84	Yes	190	33	early (< 34 weeks)	severe	4	180	80	24.7	other	0	secondary/tertiary	richer/richest	0	0	other	30-39yrs	6
visit_2	24	married	114	78	Yes	7	31	early (< 34 weeks)	mild/moderate	3	156	68	27.9	other		secondary/tertiary	poorest/poorer/middle	0	0	stillbirth/preterm	<30yrs	3
visit_1	38	married	167	105	Yes	33	24	early (< 34 weeks)	mild/moderate	4	150	84	37.3	hormonal	0	primary/none	poorest/poorer/middle	1	1	other	30-39yrs	1.5
enrol	41	married	162	112	Yes	162	38	late (greater than/equal 34 weeks)	mild/moderate	8	160	76	29.7	hormonal	0	primary/none	poorest/poorer/middle	1	1	other	>/=40yrs	0
visit_1	29	married	149	95	Yes	81	30	early (< 34 weeks)	mild/moderate	3	160	64	25	hormonal	0	primary/none	poorest/poorer/middle	1	1	other	<30yrs	1.5
visit_2	22	unmarried	117	66	Yes	32	27	early (< 34 weeks)	mild/moderate	2	156	59	24.2	hormonal	4	primary/none	poorest/poorer/middle	0	1	other	<30yrs	3
visit_3	35	married	156	95	Yes	119	36	late (greater than/equal 34 weeks)	mild/moderate	1	180	68	21	hormonal	0	secondary/tertiary	poorest/poorer/middle	1	0	other	30-39yrs	6
visit_3	33	married	117	85	Yes	161	36	late (greater than/equal 34 weeks)	mild/moderate	4	160	79	30.9	hormonal	0	primary/none	poorest/poorer/middle	0	0	other	30-39yrs	6
enrol	35	married	165	102	Yes	119	36	late (greater than/equal 34 weeks)	mild/moderate	1	180	98	30.2	hormonal	6	secondary/tertiary	poorest/poorer/middle	1	1	other	30-39yrs	0
enrol	37	unmarried	209	91	Yes	9	32	early (< 34 weeks)	mild/moderate	1	170	80	27.7	intrauterine/barrier/dual		secondary/tertiary	poorest/poorer/middle	1	1	stillbirth/preterm	30-39yrs	0
enrol	27	married	180	94	Yes	68	37	late (greater than/equal 34 weeks)	mild/moderate	6	160	65	25.4	other	0	secondary/tertiary	poorest/poorer/middle	1	1	other	<30yrs	0
enrol	32	married	150	83	Yes	58	36	late (greater than/equal 34 weeks)	mild/moderate	3	157	66	26.8	other	1	secondary/tertiary	poorest/poorer/middle	1	0	other	30-39yrs	0
visit_1	32	married	153	96	Yes	61	32	late (greater than/equal 34 weeks)	mild/moderate	3	170	79	27.3	other	0	secondary/tertiary	richer/richest	1	0	other	30-39yrs	1.5
visit_1	28	married	119	83	Yes	62	28	early (< 34 weeks)	mild/moderate	2	168	78	27.6	other		primary/none	richer/richest	0	0	stillbirth/preterm	<30yrs	1.5
enrol	24	married	167	112	Yes	7	31	early (< 34 weeks)	mild/moderate	3	156	80	32.9	other	0	secondary/tertiary	poorest/poorer/middle	1	0	stillbirth/preterm	<30yrs	0
visit_2	22	married	120	85	Yes	175	28	early (< 34 weeks)	mild/moderate	2	160	61	23.8	other	0	secondary/tertiary	richer/richest	0	0	other	<30yrs	3
visit_3	36	married	115	83	Yes	56	28	early (< 34 weeks)	mild/moderate	8	155	82	34.1	other	0	secondary/tertiary	poorest/poorer/middle	0	1	stillbirth/preterm	30-39yrs	6
visit_1	22	married	119	86	Yes	175	28	early (< 34 weeks)	mild/moderate	2	160	63	24.6	hormonal	0	secondary/tertiary	richer/richest	0	1	other	<30yrs	1.5
enrol	27	married	151	162	Yes	140	36	late (greater than/equal 34 weeks)	mild/moderate	3	160	105	41	hormonal	5	secondary/tertiary	poorest/poorer/middle	1	1	stillbirth/preterm	<30yrs	0
visit_1	32	married	120	78	Yes	158	38	late (greater than/equal 34 weeks)	mild/moderate	3	180	68	21	hormonal	0	primary/none	poorest/poorer/middle	0	0	other	30-39yrs	1.5
visit_1	38	married	155	107	Yes	159	38	late (greater than/equal 34 weeks)	mild/moderate	6	160	89	34.8	hormonal	0	primary/none	poorest/poorer/middle	1	0	other	30-39yrs	1.5
visit_3	27	married	120	85	Yes	160	34	late (greater than/equal 34 weeks)	mild/moderate	3	170	89	30.8	hormonal	0	secondary/tertiary	poorest/poorer/middle	0	0	other	<30yrs	6
enrol	28	unmarried	147	80	Yes	192	38	late (greater than/equal 34 weeks)	mild/moderate	3	150	60	26.7	other	0	secondary/tertiary	richer/richest	1	0	other	<30yrs	0
visit_2	27	married	108	75	Yes	160	34	late (greater than/equal 34 weeks)	mild/moderate	3	170	98	33.9	hormonal	4	secondary/tertiary	poorest/poorer/middle	0	1	other	<30yrs	3
visit_1	35	married	119	68	Yes	2	34	late (greater than/equal 34 weeks)	mild/moderate	1	160	68	26.6	other	0	primary/none	poorest/poorer/middle	0	1	stillbirth/preterm	30-39yrs	1.5
enrol	33	married	181	110	Yes	49	20	early (< 34 weeks)	mild/moderate	2	150	67	29.8	hormonal	0	secondary/tertiary	poorest/poorer/middle	1	0	stillbirth/preterm	30-39yrs	0
visit_1	33	unmarried	120	87	Yes	54	30	early (< 34 weeks)	mild/moderate	1	160	71	27.7	other	0	secondary/tertiary	richer/richest	0	1	stillbirth/preterm	30-39yrs	1.5
visit_3	23	married	153	98	Yes	11	36	late (greater than/equal 34 weeks)	mild/moderate	4	170	84	29.1	hormonal	0	secondary/tertiary	poorest/poorer/middle	1	1	other	<30yrs	6
enrol	33	married	148	93	Yes	95	34	late (greater than/equal 34 weeks)	mild/moderate	5	170	80	27.7	hormonal		primary/none	richer/richest	1	0	other	30-39yrs	0
visit_3	38	married	148	98	Yes	33	24	early (< 34 weeks)	mild/moderate	4	150	86	38.2	hormonal	0	primary/none	poorest/poorer/middle	1	1	other	30-39yrs	6
enrol	35	married	172	93	Yes	188	31	late (greater than/equal 34 weeks)	severe	4	160	54	21.1	other	0	primary/none	poorest/poorer/middle	1	0	other	30-39yrs	0
visit_2	35	married	111	67	Yes	2	34	late (greater than/equal 34 weeks)	mild/moderate	1	160	69	27	other	0	primary/none	poorest/poorer/middle	0	1	stillbirth/preterm	30-39yrs	3
visit_1	28	unmarried	118	90	Yes	192	38	late (greater than/equal 34 weeks)	mild/moderate	3	150	69	30.7	other	0	secondary/tertiary	richer/richest	0	0	other	<30yrs	1.5
visit_3	28	married	188	140	Yes	189	36	late (greater than/equal 34 weeks)	severe	4	170	85	29.4	hormonal	0	primary/none	poorest/poorer/middle	1	0	other	<30yrs	6
visit_2	27	married	120	83	Yes	140	36	late (greater than/equal 34 weeks)	mild/moderate	3	160	104	40.6	hormonal	3	secondary/tertiary	poorest/poorer/middle	0	0	stillbirth/preterm	<30yrs	3
visit_2	33	unmarried	115	88	Yes	45	38	late (greater than/equal 34 weeks)	mild/moderate	0	170	67	23.2	other	0	secondary/tertiary	poorest/poorer/middle	0	1	other	30-39yrs	3
visit_2	37	unmarried	154	98	Yes	9	32	early (< 34 weeks)	mild/moderate	1	170	77	26.6	hormonal	2	secondary/tertiary	poorest/poorer/middle	1	1	stillbirth/preterm	30-39yrs	3
visit_3	29	married	99	86	Yes	186	28	early (< 34 weeks)	severe	2	170	80	27.7	intrauterine/barrier/dual	0	secondary/tertiary	richer/richest	0	0	stillbirth/preterm	<30yrs	6
visit_2	38	married	138	90	Yes	159	38	late (greater than/equal 34 weeks)	mild/moderate	6	160	89	34.8	hormonal		primary/none	poorest/poorer/middle	0	1	other	30-39yrs	3
visit_2	36	married	130	85	Yes	25	24	early (< 34 weeks)	mild/moderate	4	150	69	30.7	hormonal	0	primary/none	poorest/poorer/middle	0	1	other	30-39yrs	3
visit_1	28	married	128	83	Yes	74	38	late (greater than/equal 34 weeks)	mild/moderate	1	160	59	23	hormonal	0	secondary/tertiary	richer/richest	0	1	other	<30yrs	1.5
visit_1	20	married	178	110	Yes	38	32	early (< 34 weeks)	mild/moderate	1	156	67	27.5	other	0	secondary/tertiary	richer/richest	1	1	other	<30yrs	1.5
enrol	36	married	143	86	Yes	25	24	early (< 34 weeks)	mild/moderate	4	150	71	31.6	other	0	primary/none	poorest/poorer/middle	1	1	other	30-39yrs	0
enrol	38	married	170	94	Yes	71	32	early (< 34 weeks)	mild/moderate	4	150	78	34.7	hormonal	0	primary/none	poorest/poorer/middle	1	1	other	30-39yrs	0
enrol	29	unmarried	148	111	Yes	157	26	early (< 34 weeks)	mild/moderate	0	150	50	22.2	hormonal	0	primary/none	poorest/poorer/middle	1	0	stillbirth/preterm	<30yrs	0
enrol	27	married	143	80	Yes	160	34	late (greater than/equal 34 weeks)	mild/moderate	3	170	101	34.9	hormonal	0	secondary/tertiary	poorest/poorer/middle	1	0	other	<30yrs	0
visit_2	33	married	135	80	Yes	191	41	late (greater than/equal 34 weeks)	mild/moderate	2	170	78	27	other	0	primary/none	poorest/poorer/middle	0	0	other	30-39yrs	3
enrol	20	married	151	99	Yes	38	32	early (< 34 weeks)	mild/moderate	1	156	65	26.7	other	0	secondary/tertiary	richer/richest	1	0	other	<30yrs	0
visit_1	26	married	145	96	Yes	44	27	early (< 34 weeks)	mild/moderate	1	160	70	27.3	hormonal	0	primary/none	richer/richest	1	1	stillbirth/preterm	<30yrs	1.5
visit_3	38	married	128	88	Yes	177	38	late (greater than/equal 34 weeks)	mild/moderate	3	160	81	31.6	hormonal	2	secondary/tertiary	poorest/poorer/middle	0	0	other	30-39yrs	6
enrol	26	married	142	100	Yes	184	30	early (< 34 weeks)	severe	0	180	58	17.9	hormonal	3	secondary/tertiary	richer/richest	1	1	other	<30yrs	0
enrol	28	married	170	106	Yes	62	28	early (< 34 weeks)	mild/moderate	2	168	76	26.9	other	0	primary/none	richer/richest	1	1	stillbirth/preterm	<30yrs	0
visit_1	35	married	134	105	Yes	166	38	late (greater than/equal 34 weeks)	mild/moderate	2	160	54	21.1	hormonal	0	secondary/tertiary	poorest/poorer/middle	0	1	other	30-39yrs	1.5
visit_3	35	married	148	96	Yes	188	35	early (< 34 weeks)	severe	4	160	48	18.8	hormonal	0	primary/none	poorest/poorer/middle	1	0	other	30-39yrs	6
visit_3	38	married	139	89	Yes	159	38	late (greater than/equal 34 weeks)	mild/moderate	6	160	79	30.9	hormonal	0	primary/none	poorest/poorer/middle	0	1	other	30-39yrs	6
visit_1	34	married	143	100	Yes	190	33	early (< 34 weeks)	severe	4	180	78	24.1	other	0	secondary/tertiary	richer/richest	1	0	other	30-39yrs	1.5
enrol	24	married	183	124	Yes	20	26	early (< 34 weeks)	mild/moderate	2	156	65	26.7	other	5	secondary/tertiary	richer/richest	1	1	stillbirth/preterm	<30yrs	0
visit_3	26	married	140	87	Yes	6	37	late (greater than/equal 34 weeks)	mild/moderate	3	157	75	30.4	other	0	secondary/tertiary	poorest/poorer/middle	0	1	stillbirth/preterm	<30yrs	6
visit_1	38	married	165	96	Yes	177	38	late (greater than/equal 34 weeks)	mild/moderate	3	160	79	30.9	hormonal	2	secondary/tertiary	poorest/poorer/middle	1	0	other	30-39yrs	1.5
enrol	28	married	145	94	Yes	74	38	late (greater than/equal 34 weeks)	mild/moderate	1	160	52	20.3	hormonal	2	secondary/tertiary	richer/richest	1	1	other	<30yrs	0
visit_1	33	unmarried	140	85	Yes	45	38	late (greater than/equal 34 weeks)	mild/moderate	0	170	57	19.7	other	0	secondary/tertiary	poorest/poorer/middle	0	0	other	30-39yrs	1.5
enrol	32	married	169	100	Yes	61	32	late (greater than/equal 34 weeks)	mild/moderate	3	170	85	29.4	other	0	secondary/tertiary	richer/richest	1	0	other	30-39yrs	0
visit_1	27	married	129	96	Yes	68	37	late (greater than/equal 34 weeks)	mild/moderate	6						secondary/tertiary	poorest/poorer/middle	1	1	other	<30yrs	1.5
visit_1	23	married	152	99	Yes	11	36	late (greater than/equal 34 weeks)	mild/moderate	4	170	86	29.8	hormonal	0	secondary/tertiary	poorest/poorer/middle	1	0	other	<30yrs	1.5
visit_3	28	unmarried	129	88	Yes	57	32	early (< 34 weeks)	mild/moderate	1	150	75	33.3	hormonal	0	secondary/tertiary	poorest/poorer/middle	0	1	other	<30yrs	6
enrol	36	married	165	101	Yes	56	28	early (< 34 weeks)	mild/moderate	8	155	78	32.5	other	2	secondary/tertiary	poorest/poorer/middle	1	1	stillbirth/preterm	30-39yrs	0
visit_1	32	married	127	93	Yes	58	36	late (greater than/equal 34 weeks)	mild/moderate	3						secondary/tertiary	poorest/poorer/middle	1	1	other	30-39yrs	1.5
enrol	31	married	154	69	Yes	22	36	late (greater than/equal 34 weeks)	mild/moderate	2	156	75	30.8	other	0	secondary/tertiary	poorest/poorer/middle	1	0	other	30-39yrs	0
enrol	33	unmarried	154	98	Yes	54	30	early (< 34 weeks)	mild/moderate	1	160	75	29.3	hormonal	0	secondary/tertiary	richer/richest	1	1	stillbirth/preterm	30-39yrs	0
enrol	37	married	149	91	Yes	163	42	late (greater than/equal 34 weeks)	mild/moderate	5	160	70	27.3	intrauterine/barrier/dual	0	primary/none	poorest/poorer/middle	1	0	other	30-39yrs	0
visit_3	36	married	138	76	Yes	25	24	early (< 34 weeks)	mild/moderate	4	150	75	33.3	hormonal	0	primary/none	poorest/poorer/middle	0	1	other	30-39yrs	6
visit_2	28	unmarried	129	85	Yes	192	38	late (greater than/equal 34 weeks)	mild/moderate	3	150	70	31.1	other	0	secondary/tertiary	richer/richest	0	0	other	<30yrs	3
enrol	27	unmarried	165	101	Yes	42	33	early (< 34 weeks)	mild/moderate	2	160	67	26.2	hormonal	0	secondary/tertiary	richer/richest	1	1	stillbirth/preterm	<30yrs	0
visit_2	26	married	139	60	Yes	44	27	early (< 34 weeks)	mild/moderate	1	160	72	28.1	other	0	primary/none	richer/richest	0	0	stillbirth/preterm	<30yrs	3
visit_2	37	married	133	79	Yes	50	20	early (< 34 weeks)	mild/moderate	3	156	67	27.5	other	0	primary/none	poorest/poorer/middle	0	1	stillbirth/preterm	30-39yrs	3
visit_1	28	married	151	111	Yes	189	36	late (greater than/equal 34 weeks)	severe	4	170	88	30.4	hormonal	0	primary/none	poorest/poorer/middle	1	0	other	<30yrs	1.5
enrol	38	married	152	100	Yes	159	38	late (greater than/equal 34 weeks)	mild/moderate	6	160	91	35.5	hormonal	0	primary/none	poorest/poorer/middle	1	0	other	30-39yrs	0
visit_1	29	unmarried	138	87	Yes	157	26	early (< 34 weeks)	mild/moderate	0	150	40	17.8	hormonal	4	primary/none	poorest/poorer/middle	0	1	stillbirth/preterm	<30yrs	1.5
visit_3	24	married	140	88	Yes	20	26	early (< 34 weeks)	mild/moderate	2	160	77	30.1	other	0	secondary/tertiary	richer/richest	0	0	stillbirth/preterm	<30yrs	6
visit_3	26	married	140	86	Yes	184	30	early (< 34 weeks)	severe	0	180	56	17.3	hormonal	0	secondary/tertiary	richer/richest	0	0	other	<30yrs	6
visit_3	24	married	138	87	Yes	7	41	early (< 34 weeks)	mild/moderate	3	156	70	28.8	other	0	secondary/tertiary	poorest/poorer/middle	0	0	stillbirth/preterm	<30yrs	6
visit_3	30	married	127	60	Yes	5	33	late (greater than/equal 34 weeks)	mild/moderate	1	156	70	28.8	hormonal	0	secondary/tertiary	poorest/poorer/middle	0	1	stillbirth/preterm	30-39yrs	6
visit_3	37	married	131	88	Yes	50	20	early (< 34 weeks)	mild/moderate	3	156	70	28.8	other	0	primary/none	poorest/poorer/middle	0	1	stillbirth/preterm	30-39yrs	6
visit_2	32	married	122	78	Yes	158	38	late (greater than/equal 34 weeks)	mild/moderate	3	180	68	21	hormonal	0	primary/none	poorest/poorer/middle	0	0	other	30-39yrs	3
enrol	35	married	169	112	Yes	31	37	late (greater than/equal 34 weeks)	mild/moderate	1	165	75	27.5	other	0	secondary/tertiary	richer/richest	1	1	other	30-39yrs	0
visit_1	33	married	179	122	Yes	191	41	late (greater than/equal 34 weeks)	mild/moderate	2	170	78	27	other	0	primary/none	poorest/poorer/middle	1	0	other	30-39yrs	1.5
visit_3	37	unmarried	135	86	Yes	9	32	early (< 34 weeks)	mild/moderate	1	170	68	23.5	hormonal	4	secondary/tertiary	poorest/poorer/middle	0	1	stillbirth/preterm	30-39yrs	6
enrol	28	married	146	88	Yes	53	36	late (greater than/equal 34 weeks)	mild/moderate	2	150	103	45.8	other	4	secondary/tertiary	poorest/poorer/middle	1	1	other	<30yrs	0
visit_3	22	unmarried	127	88	Yes	32	27	early (< 34 weeks)	mild/moderate	2	156	60	24.7	hormonal	0	primary/none	poorest/poorer/middle	0	1	other	<30yrs	6
enrol	38	married	226	137	Yes	33	24	early (< 34 weeks)	mild/moderate	4	150	87	38.7	hormonal	0	primary/none	poorest/poorer/middle	1	1	other	30-39yrs	0
visit_3	35	married	130	87	Yes	31	37	late (greater than/equal 34 weeks)	mild/moderate	1	165	77	28.3	other	0	secondary/tertiary	richer/richest	0	0	other	30-39yrs	6
enrol	27	married	180	85	Yes	64	35	late (greater than/equal 34 weeks)	mild/moderate	1	150	50	22.2	other	0	secondary/tertiary	richer/richest	1	0	other	<30yrs	0
visit_2	26	married	135	88	Yes	184	30	early (< 34 weeks)	severe	0	180	83	25.6	intrauterine/barrier/dual	0	secondary/tertiary	richer/richest	0	1	other	<30yrs	3
enrol	33	married	178	80	Yes	69	32	early (< 34 weeks)	mild/moderate	3	168	68	24.1	other	0	secondary/tertiary	richer/richest	1	0	other	30-39yrs	0
visit_2	26	married	152	105	Yes	6	37	late (greater than/equal 34 weeks)	mild/moderate	3	157	75	30.4	other	0	secondary/tertiary	poorest/poorer/middle	1	0	stillbirth/preterm	<30yrs	3
visit_2	28	married	188	140	Yes	189	36	late (greater than/equal 34 weeks)	severe	4	170	85	29.4	hormonal	0	primary/none	poorest/poorer/middle	1	0	other	<30yrs	3
visit_1	24	married	127	83	Yes	7	31	early (< 34 weeks)	mild/moderate	3	156	70	28.8	other	0	secondary/tertiary	poorest/poorer/middle	0	0	stillbirth/preterm	<30yrs	1.5
visit_1	31	married	149	93	Yes	115	34	late (greater than/equal 34 weeks)	mild/moderate	4	170	62	21.5	hormonal	4	secondary/tertiary	poorest/poorer/middle	1	1	other	30-39yrs	1.5
enrol	22	married	170	93	Yes	175	28	early (< 34 weeks)	mild/moderate	2	160	62	24.2	other	0	secondary/tertiary	richer/richest	1	1	other	<30yrs	0
visit_3	27	married	137	81	Yes	64	35	late (greater than/equal 34 weeks)	mild/moderate	1	150	61	27.1	hormonal	0	secondary/tertiary	richer/richest	0	0	other	<30yrs	6
visit_1	26	married	160	93	Yes	6	37	late (greater than/equal 34 weeks)	mild/moderate	3	157	74	30	other		secondary/tertiary	poorest/poorer/middle	1	1	stillbirth/preterm	<30yrs	1.5
